# Supplementary material for: Chiral gold nanoparticles enantioselectively rescue memory deficits in a mouse model of Alzheimer’s disease
Source: Nat Commun. 2020 Sep 22;11:4790. doi: 10.1038/s41467-020-18525-2 (PMC7509831; doi:10.1038/s41467-020-18525-2)
Supplement: Supplementary file 13 — Source Data [file 41467_2020_18525_MOESM13_ESM.xlsx]

## Sheet: Figure 1
Figure 1a															Figure 1b
Time (h)	Fluorescence intensity														Wavelength (nm)	CD （mdeg）
	Aβ42			Aβ42+L3.3			Aβ42+D3.3			Aβ42+C3.5						Aβ42	Aβ42+D3.3	Aβ42+L3.3	Aβ42+C3.5
0	8	12	23	8	7	4	8	13	5	4	4	7			260	0.02741	0.07179	0.20278	0.08604
12	709	694	753	123	106	146	75	105	135	571	667	643			259.9	-0.0143	0.08122	0.19966	0.05706
24	5005	4906	4969	463	435	365	78	149	175	2924	3118	2978			259.8	-0.01216	0.0698	0.19068	0.01529
36	5712	5880	5701	796	849	711	595	504	663	3331	3471	3548			259.7	0.01914	0.03431	0.16609	0.00574
48	5788	6158	6104	2152	2034	1952	1197	1346	1157	4616	4377	4507			259.6	0.01102	0.07425	0.15886	0.05176
60	5974	6274	6127	2601	2424	2302	2254	2112	2351	5286	5425	5586			259.5	-0.02947	0.05804	0.14338	0.07905
															259.4	0.00824	0.09124	0.15251	0.05816
															259.3	0.00216	0.11731	0.18495	0.00344
Figure 1c															259.2	0.00397	0.0881	0.20108	0.02617
	Helix			Beta			Turn			Random					259.1	-0.00164	0.10788	0.19582	0.00812
Aβ42	21.4	15.6	15.8	45.9	47.2	51.7	18	18.3	16.2	16.9	19.2	16.8			259	0.00825	0.09072	0.22206	0.00261
Aβ42+L3.3	2.2	3.3	5.3	42.8	43.6	43.2	24.9	22.6	21.3	29.7	30	30.3			258.9	0.04185	0.06016	0.17681	0.02881
Aβ42+D3.3	7.7	8	7.6	27.1	29.4	31.3	23.7	22.8	23	40.5	38.6	37.2			258.8	0.02171	0.08272	0.21805	0.03031
Aβ42+C3.5	18.1	15.7	15.8	41.5	48.3	45.7	20.4	16.4	18.2	20.2	19.8	20.9			258.7	-0.01066	0.05213	0.22392	0.04186
															258.6	-0.00115	-0.00778	0.22032	0.0671
															258.5	-0.02915	0.02059	0.23178	0.10045
															258.4	-0.05171	0.03159	0.22515	0.10621
															258.3	-0.02598	0.04418	0.20361	0.07568
															258.2	-0.00535	0.05606	0.20247	0.09907
															258.1	-0.01917	0.06189	0.21732	0.09942
															258	-0.03065	0.08755	0.26059	0.11244
															257.9	-0.037	0.06508	0.26137	0.11443
															257.8	-0.04616	0.09157	0.29899	0.10224
															257.7	-0.03373	0.08475	0.30831	0.10302
															257.6	-0.03779	0.13513	0.33352	0.0172
															257.5	-0.03846	0.11409	0.38253	0.01144
															257.4	-0.01484	0.15955	0.37041	0.0347
															257.3	-0.0291	0.15411	0.36547	0.03039
															257.2	-0.0312	0.19112	0.33659	0.03663
															257.1	-0.02097	0.18332	0.33137	0.03142
															257	-0.02113	0.21081	0.31992	0.01095
															256.9	-0.01619	0.19025	0.30837	-0.03852
															256.8	-0.01012	0.18851	0.29579	-0.09422
															256.7	0.000916206	0.15602	0.27571	-0.08988
															256.6	-0.02138	0.14825	0.25305	-0.13665
															256.5	-0.02981	0.1032	0.23008	-0.12328
															256.4	0.00489	0.09102	0.22386	-0.10246
															256.3	-0.00251	0.07762	0.21979	-0.09974
															256.2	-0.01022	0.08825	0.21448	-0.11132
															256.1	-0.0223	0.06398	0.19475	-0.15868
															256	-0.00206	0.08715	0.15987	-0.21224
															255.9	-0.00384	0.10333	0.11124	-0.22409
															255.8	-0.000132849	0.11719	0.11956	-0.23264
															255.7	0.01669	0.12985	0.14601	-0.23519
															255.6	-0.02168	0.1102	0.18995	-0.23295
															255.5	-0.04367	0.07557	0.15563	-0.25387
															255.4	-0.03764	0.07776	0.15935	-0.26222
															255.3	-0.06532	0.06404	0.12722	-0.20928
															255.2	-0.0573	0.09551	0.11515	-0.19436
															255.1	-0.06029	0.00645	0.11186	-0.20851
															255	-0.00897	-0.01452	0.16428	-0.24029
															254.9	-0.01609	0.000555702	0.15101	-0.2845
															254.8	0.00248	-0.00163	0.16345	-0.25217
															254.7	0.00327	0.0513	0.14494	-0.26652
															254.6	0.00618	0.02698	0.16205	-0.28597
															254.5	0.0298	0.01596	0.17114	-0.27361
															254.4	0.03954	-0.02082	0.18496	-0.27026
															254.3	0.03004	-0.00895	0.21702	-0.29317
															254.2	0.01665	0.00487	0.18134	-0.29648
															254.1	0.00458	0.03433	0.20805	-0.27829
															254	0.00591	0.03821	0.22802	-0.27107
															253.9	0.01973	-0.03841	0.21431	-0.27883
															253.8	0.03224	-0.02352	0.22823	-0.31431
															253.7	0.05667	-0.02828	0.25101	-0.34404
															253.6	0.07539	-0.01747	0.25125	-0.30511
															253.5	0.04781	-0.04944	0.23779	-0.30029
															253.4	0.05477	-0.01126	0.21579	-0.27739
															253.3	0.06339	-0.01444	0.20912	-0.27424
															253.2	0.07979	-0.06228	0.18413	-0.27236
															253.1	0.0661	-0.02777	0.1869	-0.26035
															253	0.03372	0.03437	0.1595	-0.23603
															252.9	0.05635	0.04922	0.1597	-0.19819
															252.8	0.03815	0.04358	0.15766	-0.17863
															252.7	0.05691	0.0861	0.1491	-0.1696
															252.6	0.03087	0.08229	0.1334	-0.16475
															252.5	0.01377	0.1005	0.12925	-0.20457
															252.4	0.01017	0.06308	0.12545	-0.25403
															252.3	0.04565	0.0306	0.11653	-0.24238
															252.2	0.0507	0.06318	0.11778	-0.23427
															252.1	0.03358	0.11193	0.153	-0.23636
															252	0.01711	0.09856	0.15417	-0.27891
															251.9	-0.03813	0.0439	0.16032	-0.24247
															251.8	-0.03276	0.04314	0.11699	-0.248
															251.7	-0.02092	0.04846	0.11317	-0.20911
															251.6	-0.01535	0.03562	0.16852	-0.2006
															251.5	-0.02604	0.07296	0.17988	-0.19756
															251.4	-0.07103	0.02816	0.17611	-0.18177
															251.3	-0.0514	-0.02441	0.1805	-0.19914
															251.2	-0.04959	-0.05231	0.18148	-0.21634
															251.1	-0.07907	-0.097	0.14821	-0.20475
															251	-0.11596	-0.13474	0.11334	-0.20462
															250.9	-0.12945	-0.07024	0.07689	-0.20655
															250.8	-0.10899	-0.05225	0.09072	-0.19802
															250.7	-0.10203	-0.0262	0.08418	-0.20041
															250.6	-0.11889	-0.00135	0.14526	-0.22315
															250.5	-0.12959	-0.04211	0.13151	-0.24975
															250.4	-0.11431	-0.01066	0.09839	-0.27106
															250.3	-0.13226	-0.01053	0.08589	-0.28106
															250.2	-0.14605	-0.0642	0.10972	-0.29961
															250.1	-0.14265	-0.05325	0.09417	-0.30688
															250	-0.15009	-0.08838	0.11565	-0.29994
															249.9	-0.17618	-0.1271	0.12787	-0.29112
															249.8	-0.20348	-0.17901	0.14566	-0.30864
															249.7	-0.17524	-0.20018	0.14719	-0.29171
															249.6	-0.19939	-0.12028	0.11939	-0.29585
															249.5	-0.19758	-0.12287	0.12039	-0.27675
															249.4	-0.20225	-0.12084	0.09523	-0.27214
															249.3	-0.20479	-0.12843	0.09502	-0.28239
															249.2	-0.22433	-0.16648	0.09236	-0.27163
															249.1	-0.23961	-0.20128	0.06896	-0.27753
															249	-0.21763	-0.22265	0.04912	-0.29737
															248.9	-0.21544	-0.20083	0.06786	-0.30001
															248.8	-0.18259	-0.17253	0.08695	-0.3068
															248.7	-0.20581	-0.16432	0.10777	-0.33997
															248.6	-0.20669	-0.12207	0.0958	-0.29812
															248.5	-0.22764	-0.09807	0.11423	-0.30204
															248.4	-0.24267	-0.13405	0.10796	-0.31861
															248.3	-0.23104	-0.1054	0.16814	-0.352
															248.2	-0.22519	-0.0928	0.19994	-0.32758
															248.1	-0.26276	-0.05742	0.194	-0.33228
															248	-0.3001	-0.05697	0.24836	-0.31474
															247.9	-0.3265	-0.03985	0.2681	-0.34588
															247.8	-0.29825	-0.05449	0.2559	-0.32405
															247.7	-0.31466	-0.01485	0.26504	-0.31473
															247.6	-0.33867	0.02181	0.26243	-0.2502
															247.5	-0.35426	-0.04158	0.34827	-0.26903
															247.4	-0.34751	-0.03727	0.33984	-0.24998
															247.3	-0.32341	-0.04177	0.35271	-0.27994
															247.2	-0.31356	-0.03101	0.29167	-0.26253
															247.1	-0.33012	-0.01269	0.27142	-0.22081
															247	-0.34126	-0.0275	0.27105	-0.25807
															246.9	-0.30753	-0.02727	0.25452	-0.30882
															246.8	-0.32947	-0.04669	0.24557	-0.33217
															246.7	-0.33649	0.01202	0.27772	-0.32819
															246.6	-0.37647	0.0368	0.22178	-0.31042
															246.5	-0.40021	0.07086	0.24299	-0.32206
															246.4	-0.41129	0.05459	0.19167	-0.32679
															246.3	-0.42338	0.01362	0.14094	-0.31175
															246.2	-0.45318	0.03033	0.07384	-0.31201
															246.1	-0.42303	0.01216	0.06521	-0.32772
															246	-0.40635	-0.02215	0.0038	-0.33712
															245.9	-0.3975	-0.07611	0.01155	-0.30805
															245.8	-0.3753	-0.09677	0.01117	-0.31657
															245.7	-0.3768	-0.11409	-0.00966	-0.33908
															245.6	-0.4019	-0.07566	-0.00512	-0.33555
															245.5	-0.37399	-0.05084	0.0131	-0.27425
															245.4	-0.38197	-0.05148	0.00343	-0.29322
															245.3	-0.39811	-0.05489	0.01552	-0.29177
															245.2	-0.41162	-0.0338	0.0144	-0.2948
															245.1	-0.41196	-0.000674509	0.02233	-0.33359
															245	-0.43455	-0.03241	0.02226	-0.34747
															244.9	-0.46848	-0.0197	-0.00694	-0.33422
															244.8	-0.46437	0.00534	0.01981	-0.35808
															244.7	-0.43369	-0.01274	0.01154	-0.37645
															244.6	-0.39227	-0.03988	0.02994	-0.39587
															244.5	-0.3763	-0.04893	0.05294	-0.39994
															244.4	-0.39774	-0.08854	0.04399	-0.44415
															244.3	-0.39977	-0.12058	0.04459	-0.46684
															244.2	-0.40842	-0.12022	0.05792	-0.46783
															244.1	-0.39867	-0.11955	0.06843	-0.42105
															244	-0.40292	-0.09317	0.09671	-0.42944
															243.9	-0.42807	-0.11538	0.10642	-0.45358
															243.8	-0.44011	-0.13923	0.07439	-0.49155
															243.7	-0.42302	-0.18833	0.04211	-0.45905
															243.6	-0.3675	-0.18386	0.04105	-0.49116
															243.5	-0.37832	-0.19979	0.084	-0.4821
															243.4	-0.34443	-0.2309	0.05648	-0.49881
															243.3	-0.36762	-0.1799	0.05625	-0.50545
															243.2	-0.36008	-0.18065	0.04682	-0.52018
															243.1	-0.40396	-0.17198	0.07642	-0.55195
															243	-0.3824	-0.15274	0.08949	-0.58511
															242.9	-0.36938	-0.11779	0.13117	-0.54541
															242.8	-0.36854	-0.14941	0.17407	-0.56964
															242.7	-0.34884	-0.17117	0.1889	-0.52376
															242.6	-0.36086	-0.19237	0.24157	-0.52439
															242.5	-0.36081	-0.18515	0.22603	-0.52993
															242.4	-0.37945	-0.23759	0.16232	-0.5502
															242.3	-0.37339	-0.2051	0.14028	-0.52872
															242.2	-0.39081	-0.16338	0.15507	-0.51937
															242.1	-0.34841	-0.16861	0.15476	-0.55051
															242	-0.33683	-0.14417	0.14335	-0.58574
															241.9	-0.36009	-0.1769	0.13598	-0.56796
															241.8	-0.36394	-0.14383	0.11096	-0.56921
															241.7	-0.37138	-0.12143	0.09729	-0.56747
															241.6	-0.35966	-0.07525	0.04925	-0.53987
															241.5	-0.36932	-0.03474	0.05877	-0.55631
															241.4	-0.35067	-0.0085	0.06704	-0.59745
															241.3	-0.37576	-0.07739	0.05062	-0.59091
															241.2	-0.3684	-0.08746	0.05412	-0.55154
															241.1	-0.3622	-0.08531	0.09851	-0.55964
															241	-0.39595	-0.06477	0.05391	-0.56631
															240.9	-0.36456	-0.1026	0.04022	-0.56842
															240.8	-0.37816	-0.09962	0.08491	-0.57219
															240.7	-0.38854	-0.10508	0.07476	-0.54312
															240.6	-0.39117	-0.09869	0.06669	-0.53118
															240.5	-0.39514	-0.10574	0.04093	-0.5094
															240.4	-0.43027	-0.15187	0.07566	-0.48169
															240.3	-0.42613	-0.19233	0.07977	-0.48133
															240.2	-0.40872	-0.20915	0.06527	-0.48031
															240.1	-0.43325	-0.14056	0.05167	-0.44718
															240	-0.41984	-0.16032	0.04161	-0.43813
															239.9	-0.44239	-0.14477	0.02103	-0.43025
															239.8	-0.42828	-0.15035	0.04417	-0.45487
															239.7	-0.41988	-0.17128	0.02441	-0.47863
															239.6	-0.38553	-0.15196	0.01316	-0.44998
															239.5	-0.41538	-0.17936	0.00862	-0.42335
															239.4	-0.40089	-0.18925	0.02625	-0.40959
															239.3	-0.42589	-0.18063	0.02476	-0.42765
															239.2	-0.42457	-0.08758	-0.0257	-0.41239
															239.1	-0.48279	-0.08349	-0.00334	-0.41349
															239	-0.4952	-0.12702	0.00852	-0.43662
															238.9	-0.49903	-0.16478	0.05159	-0.42613
															238.8	-0.50967	-0.15781	0.03785	-0.42811
															238.7	-0.51747	-0.12259	0.03162	-0.39727
															238.6	-0.53151	-0.15596	0.04854	-0.35999
															238.5	-0.53689	-0.1877	0.07547	-0.35406
															238.4	-0.55835	-0.17845	0.05435	-0.38805
															238.3	-0.57122	-0.22668	0.03743	-0.38622
															238.2	-0.55047	-0.23705	0.01413	-0.34141
															238.1	-0.55407	-0.23899	0.05936	-0.35974
															238	-0.55787	-0.27257	0.08415	-0.36928
															237.9	-0.60094	-0.19862	0.08312	-0.37918
															237.8	-0.60072	-0.16401	0.1384	-0.35667
															237.7	-0.61215	-0.09747	0.15498	-0.35249
															237.6	-0.64519	-0.07838	0.14165	-0.40483
															237.5	-0.66588	-0.08388	0.11458	-0.44855
															237.4	-0.72512	-0.10189	0.09291	-0.44013
															237.3	-0.75767	-0.06992	0.03215	-0.49505
															237.2	-0.7774	-0.11176	0.00237	-0.50646
															237.1	-0.74925	-0.14942	-0.03347	-0.50539
															237	-0.70945	-0.20875	-0.07111	-0.49908
															236.9	-0.76024	-0.25615	-0.06125	-0.50253
															236.8	-0.76622	-0.25944	-0.04424	-0.51997
															236.7	-0.7391	-0.2642	-0.01162	-0.54263
															236.6	-0.72171	-0.27336	0.000901288	-0.57666
															236.5	-0.72449	-0.27616	-0.01603	-0.56176
															236.4	-0.74428	-0.2757	-0.00742	-0.53894
															236.3	-0.81697	-0.30058	-0.09324	-0.52509
															236.2	-0.82152	-0.28185	-0.10304	-0.48602
															236.1	-0.81977	-0.2929	-0.10606	-0.505
															236	-0.82946	-0.35424	-0.11637	-0.55081
															235.9	-0.80681	-0.37105	-0.14498	-0.5035
															235.8	-0.84998	-0.41791	-0.15391	-0.53265
															235.7	-0.85469	-0.39539	-0.19981	-0.55217
															235.6	-0.84552	-0.33581	-0.21144	-0.54398
															235.5	-0.89755	-0.37218	-0.18653	-0.55294
															235.4	-0.88452	-0.29066	-0.17622	-0.53157
															235.3	-0.88568	-0.27347	-0.1426	-0.53473
															235.2	-0.92646	-0.28183	-0.15326	-0.56786
															235.1	-0.8912	-0.30754	-0.18427	-0.56897
															235	-0.8734	-0.25182	-0.16066	-0.55946
															234.9	-0.85458	-0.2117	-0.21366	-0.56292
															234.8	-0.88061	-0.19391	-0.23358	-0.55867
															234.7	-0.88119	-0.22288	-0.27374	-0.6052
															234.6	-0.93788	-0.17203	-0.3164	-0.60293
															234.5	-0.9552	-0.14182	-0.32656	-0.62579
															234.4	-0.97224	-0.17521	-0.30579	-0.67201
															234.3	-0.97854	-0.1692	-0.35434	-0.71364
															234.2	-1.00002	-0.18538	-0.30299	-0.69873
															234.1	-1.0054	-0.21195	-0.31618	-0.6879
															234	-1.02886	-0.27664	-0.35768	-0.69927
															233.9	-1.05999	-0.30084	-0.39914	-0.71645
															233.8	-1.04567	-0.38098	-0.40551	-0.7356
															233.7	-1.00572	-0.36652	-0.38689	-0.75567
															233.6	-1.02955	-0.39055	-0.42858	-0.78155
															233.5	-1.03494	-0.32692	-0.43402	-0.81293
															233.4	-0.98827	-0.37434	-0.45765	-0.81926
															233.3	-1.00634	-0.39252	-0.44277	-0.80473
															233.2	-0.9896	-0.40456	-0.41299	-0.81518
															233.1	-0.98608	-0.37192	-0.37876	-0.91909
															233	-1.00557	-0.3709	-0.38992	-0.968
															232.9	-0.99799	-0.37734	-0.38654	-0.9599
															232.8	-1.00976	-0.41689	-0.34592	-0.95708
															232.7	-1.021	-0.40204	-0.38392	-0.97274
															232.6	-1.05683	-0.38863	-0.38615	-0.99231
															232.5	-1.05269	-0.43242	-0.38298	-1.02431
															232.4	-1.08443	-0.41718	-0.36723	-1.07741
															232.3	-1.07021	-0.39051	-0.43197	-1.11045
															232.2	-1.09992	-0.46468	-0.4544	-1.12915
															232.1	-1.12634	-0.46481	-0.48562	-1.13958
															232	-1.16549	-0.45085	-0.5085	-1.18173
															231.9	-1.17559	-0.52213	-0.52853	-1.22326
															231.8	-1.16113	-0.57954	-0.5582	-1.23022
															231.7	-1.15417	-0.60866	-0.57876	-1.22574
															231.6	-1.15673	-0.59553	-0.62657	-1.25735
															231.5	-1.1512	-0.57666	-0.65629	-1.3105
															231.4	-1.14802	-0.60174	-0.63394	-1.32659
															231.3	-1.16018	-0.57822	-0.66353	-1.3401
															231.2	-1.17055	-0.60089	-0.71045	-1.39439
															231.1	-1.1861	-0.66559	-0.72027	-1.42893
															231	-1.17442	-0.65843	-0.69085	-1.42907
															230.9	-1.19766	-0.64813	-0.67039	-1.40566
															230.8	-1.23865	-0.67597	-0.68989	-1.41037
															230.7	-1.25877	-0.6726	-0.67332	-1.47658
															230.6	-1.24055	-0.66523	-0.62791	-1.4978
															230.5	-1.29095	-0.64335	-0.69579	-1.50535
															230.4	-1.33419	-0.60811	-0.74168	-1.52379
															230.3	-1.37492	-0.58977	-0.7695	-1.49689
															230.2	-1.39815	-0.60486	-0.73876	-1.5744
															230.1	-1.4182	-0.61096	-0.73208	-1.6688
															230	-1.45915	-0.59031	-0.72978	-1.68583
															229.9	-1.44478	-0.52285	-0.73216	-1.6672
															229.8	-1.47309	-0.57433	-0.78078	-1.7065
															229.7	-1.50452	-0.60969	-0.75155	-1.72561
															229.6	-1.52349	-0.65675	-0.79441	-1.74304
															229.5	-1.54404	-0.76552	-0.79518	-1.75292
															229.4	-1.51903	-0.74763	-0.79917	-1.74038
															229.3	-1.55957	-0.74351	-0.78333	-1.72044
															229.2	-1.5611	-0.71802	-0.70289	-1.76365
															229.1	-1.53252	-0.73651	-0.73209	-1.80304
															229	-1.60135	-0.7068	-0.73056	-1.80943
															228.9	-1.68645	-0.67439	-0.75773	-1.82057
															228.8	-1.68544	-0.64011	-0.73621	-1.88361
															228.7	-1.71191	-0.66507	-0.74453	-1.8675
															228.6	-1.70678	-0.69789	-0.73578	-1.86945
															228.5	-1.77257	-0.69288	-0.74468	-1.88244
															228.4	-1.79752	-0.69807	-0.78932	-1.89713
															228.3	-1.80647	-0.73911	-0.75425	-1.92116
															228.2	-1.84556	-0.73156	-0.75965	-1.98023
															228.1	-1.83575	-0.79462	-0.74158	-2.00241
															228	-1.85139	-0.78621	-0.71666	-2.03283
															227.9	-1.89571	-0.78641	-0.72064	-2.02695
															227.8	-1.87416	-0.75877	-0.69043	-2.00543
															227.7	-1.93557	-0.71343	-0.74873	-2.04863
															227.6	-1.96676	-0.67137	-0.7344	-2.05474
															227.5	-2.00837	-0.69798	-0.72434	-2.02146
															227.4	-2.04483	-0.77995	-0.75972	-2.03453
															227.3	-2.10712	-0.79005	-0.83472	-2.05399
															227.2	-2.15795	-0.84655	-0.88073	-2.10306
															227.1	-2.18776	-0.8169	-0.92679	-2.14103
															227	-2.23294	-0.81718	-0.9345	-2.12865
															226.9	-2.31176	-0.83823	-0.96869	-2.17531
															226.8	-2.34769	-0.85142	-0.9535	-2.21157
															226.7	-2.40972	-0.83787	-0.97489	-2.22218
															226.6	-2.39883	-0.86058	-1.02407	-2.20844
															226.5	-2.42995	-0.88944	-1.03759	-2.21151
															226.4	-2.41821	-1.00775	-1.01277	-2.25658
															226.3	-2.42623	-1.07113	-1.0157	-2.28227
															226.2	-2.44644	-1.13668	-1.05407	-2.25087
															226.1	-2.47835	-1.15224	-1.05742	-2.24565
															226	-2.50441	-1.15385	-1.0447	-2.23834
															225.9	-2.51879	-1.16718	-1.03194	-2.29329
															225.8	-2.56658	-1.21299	-1.02048	-2.28245
															225.7	-2.58591	-1.19435	-0.94543	-2.29277
															225.6	-2.59101	-1.09289	-0.95943	-2.28081
															225.5	-2.65373	-1.10213	-0.98909	-2.29687
															225.4	-2.71234	-1.11859	-0.96705	-2.31442
															225.3	-2.69943	-1.12139	-0.97345	-2.35748
															225.2	-2.75381	-1.17869	-1.00301	-2.4003
															225.1	-2.80969	-1.15198	-0.98136	-2.45062
															225	-2.87274	-1.11501	-1.03131	-2.45285
															224.9	-2.89121	-1.16427	-1.0292	-2.41695
															224.8	-2.93295	-1.20896	-1.04903	-2.38847
															224.7	-2.94292	-1.18346	-1.05831	-2.43133
															224.6	-2.97732	-1.23872	-1.11128	-2.41633
															224.5	-2.96141	-1.265	-1.10243	-2.46838
															224.4	-2.97644	-1.22992	-1.08131	-2.47661
															224.3	-3.0081	-1.25182	-1.10894	-2.4936
															224.2	-3.08492	-1.33738	-1.16715	-2.54264
															224.1	-3.04832	-1.32072	-1.18643	-2.5242
															224	-3.07794	-1.38098	-1.1768	-2.536
															223.9	-3.1135	-1.34283	-1.18054	-2.53626
															223.8	-3.11003	-1.34641	-1.20464	-2.50377
															223.7	-3.11444	-1.25578	-1.29643	-2.51644
															223.6	-3.11589	-1.2362	-1.31879	-2.44384
															223.5	-3.18168	-1.27564	-1.30093	-2.52719
															223.4	-3.2171	-1.26314	-1.33809	-2.58266
															223.3	-3.3096	-1.27363	-1.3765	-2.58861
															223.2	-3.33743	-1.29437	-1.39576	-2.58933
															223.1	-3.32497	-1.3625	-1.39238	-2.56654
															223	-3.34427	-1.42508	-1.37573	-2.61656
															222.9	-3.3396	-1.3994	-1.34456	-2.60755
															222.8	-3.35912	-1.44056	-1.37567	-2.62671
															222.7	-3.40186	-1.47735	-1.39672	-2.65296
															222.6	-3.41398	-1.46516	-1.46775	-2.7322
															222.5	-3.41778	-1.53615	-1.48001	-2.78829
															222.4	-3.42022	-1.51036	-1.42845	-2.77094
															222.3	-3.43936	-1.44099	-1.5085	-2.86656
															222.2	-3.40658	-1.46986	-1.45252	-2.89141
															222.1	-3.36681	-1.47297	-1.39657	-2.94093
															222	-3.38404	-1.51623	-1.39717	-2.92577
															221.9	-3.31078	-1.57407	-1.40075	-2.96687
															221.8	-3.30842	-1.62858	-1.40693	-2.97013
															221.7	-3.31206	-1.66405	-1.38054	-2.96082
															221.6	-3.28712	-1.68972	-1.42772	-2.96575
															221.5	-3.31434	-1.73378	-1.29099	-2.99364
															221.4	-3.27138	-1.68571	-1.26264	-2.96724
															221.3	-3.30905	-1.67449	-1.2477	-2.95149
															221.2	-3.29485	-1.65972	-1.24309	-2.97912
															221.1	-3.31257	-1.6484	-1.28407	-2.99378
															221	-3.33379	-1.59565	-1.28992	-3.0593
															220.9	-3.34057	-1.61563	-1.29829	-3.05547
															220.8	-3.32023	-1.66304	-1.33934	-3.05038
															220.7	-3.34662	-1.66991	-1.2899	-3.07845
															220.6	-3.41089	-1.7137	-1.32083	-3.09834
															220.5	-3.37318	-1.73687	-1.35313	-3.11918
															220.4	-3.41467	-1.77501	-1.38393	-3.13969
															220.3	-3.41041	-1.83895	-1.39764	-3.1957
															220.2	-3.38326	-1.82121	-1.43897	-3.24622
															220.1	-3.42698	-1.85937	-1.47399	-3.22941
															220	-3.46195	-1.86493	-1.46968	-3.22064
															219.9	-3.43006	-1.86672	-1.39601	-3.27817
															219.8	-3.4589	-1.78281	-1.38248	-3.254
															219.7	-3.42921	-1.81722	-1.38725	-3.25847
															219.6	-3.4659	-1.77635	-1.37518	-3.27803
															219.5	-3.48759	-1.8072	-1.41539	-3.30058
															219.4	-3.51716	-1.79309	-1.38351	-3.33552
															219.3	-3.54124	-1.73694	-1.43201	-3.29995
															219.2	-3.5278	-1.77194	-1.38152	-3.3131
															219.1	-3.47944	-1.77391	-1.41099	-3.31592
															219	-3.46687	-1.78196	-1.44826	-3.33046
															218.9	-3.44715	-1.77606	-1.42791	-3.31981
															218.8	-3.42138	-1.78488	-1.41047	-3.28226
															218.7	-3.41186	-1.77852	-1.39576	-3.27621
															218.6	-3.39313	-1.74478	-1.41938	-3.32884
															218.5	-3.36583	-1.82129	-1.42234	-3.33219
															218.4	-3.36047	-1.87335	-1.42264	-3.27064
															218.3	-3.3307	-1.86727	-1.39953	-3.2165
															218.2	-3.30685	-1.91217	-1.41879	-3.18589
															218.1	-3.31883	-1.92986	-1.40532	-3.25701
															218	-3.36569	-1.86893	-1.43257	-3.26773
															217.9	-3.40341	-1.87806	-1.43066	-3.24126
															217.8	-3.45891	-1.82966	-1.38986	-3.2692
															217.7	-3.45985	-1.75612	-1.37836	-3.23184
															217.6	-3.48241	-1.77041	-1.31407	-3.23184
															217.5	-3.50733	-1.6685	-1.2856	-3.25304
															217.4	-3.47286	-1.66821	-1.30374	-3.27482
															217.3	-3.52547	-1.62745	-1.29226	-3.24944
															217.2	-3.54758	-1.57307	-1.32347	-3.23732
															217.1	-3.50706	-1.52757	-1.31186	-3.25596
															217	-3.53006	-1.55624	-1.31835	-3.23501
															216.9	-3.5628	-1.56164	-1.30958	-3.16622
															216.8	-3.60514	-1.56285	-1.34071	-3.1736
															216.7	-3.61662	-1.58225	-1.33362	-3.12819
															216.6	-3.62199	-1.63013	-1.40238	-3.07914
															216.5	-3.63431	-1.575	-1.32484	-3.09436
															216.4	-3.60274	-1.6416	-1.33333	-3.08517
															216.3	-3.58572	-1.73117	-1.3062	-3.13923
															216.2	-3.57096	-1.72507	-1.3075	-3.18171
															216.1	-3.56687	-1.71074	-1.26997	-3.19496
															216	-3.59169	-1.63934	-1.26353	-3.17721
															215.9	-3.60297	-1.54025	-1.24642	-3.17067
															215.8	-3.646	-1.45773	-1.30313	-3.1111
															215.7	-3.67313	-1.62796	-1.34245	-3.05778
															215.6	-3.66713	-1.57263	-1.25009	-3.07604
															215.5	-3.641	-1.55262	-1.24315	-3.0989
															215.4	-3.66877	-1.56847	-1.21725	-3.16541
															215.3	-3.66099	-1.57894	-1.1962	-3.18469
															215.2	-3.68564	-1.48391	-1.17996	-3.16296
															215.1	-3.68119	-1.65606	-1.17255	-3.22194
															215	-3.67863	-1.67888	-1.11571	-3.19421
															214.9	-3.64265	-1.68887	-1.05563	-3.20793
															214.8	-3.62984	-1.67527	-1.10611	-3.13982
															214.7	-3.64631	-1.77006	-1.04381	-3.16124
															214.6	-3.59789	-1.75362	-1.00007	-3.16519
															214.5	-3.61513	-1.74035	-0.96837	-3.15976
															214.4	-3.64544	-1.60951	-0.98879	-3.12696
															214.3	-3.61974	-1.60919	-1.03884	-3.17411
															214.2	-3.6237	-1.68111	-1.0786	-3.1011
															214.1	-3.57156	-1.6595	-1.12078	-3.07516
															214	-3.54511	-1.58753	-1.05948	-3.02063
															213.9	-3.50073	-1.58363	-1.06371	-2.93914
															213.8	-3.52367	-1.55027	-1.08881	-2.93411
															213.7	-3.51647	-1.55236	-0.99055	-2.89404
															213.6	-3.49978	-1.54259	-0.95201	-2.87431
															213.5	-3.50156	-1.54716	-1.03955	-2.92026
															213.4	-3.52326	-1.53158	-1.08433	-2.86466
															213.3	-3.55747	-1.39365	-1.0022	-2.83843
															213.2	-3.52896	-1.41918	-1.04786	-2.8694
															213.1	-3.52809	-1.42368	-1.02591	-2.82974
															213	-3.51026	-1.49556	-1.13235	-2.81383
															212.9	-3.50719	-1.52383	-1.11694	-2.86029
															212.8	-3.46637	-1.53668	-1.10612	-2.83916
															212.7	-3.49066	-1.48695	-1.08357	-2.76048
															212.6	-3.47876	-1.60635	-1.04714	-2.78534
															212.5	-3.44767	-1.53215	-0.97826	-2.74129
															212.4	-3.41835	-1.44845	-0.9701	-2.74237
															212.3	-3.42112	-1.38055	-0.98139	-2.71058
															212.2	-3.33047	-1.35444	-0.84123	-2.68542
															212.1	-3.33063	-1.39154	-0.84426	-2.72677
															212	-3.22474	-1.44918	-0.77612	-2.74068
															211.9	-3.25947	-1.45938	-0.77517	-2.6397
															211.8	-3.26253	-1.42064	-0.72898	-2.61136
															211.7	-3.27069	-1.40021	-0.64233	-2.62548
															211.6	-3.23677	-1.48139	-0.64397	-2.55522
															211.5	-3.20998	-1.54366	-0.66473	-2.5163
															211.4	-3.20588	-1.57356	-0.64077	-2.51129
															211.3	-3.19654	-1.43704	-0.61313	-2.49538
															211.2	-3.12725	-1.53701	-0.54633	-2.49688
															211.1	-3.08052	-1.49665	-0.49291	-2.43253
															211	-3.07783	-1.51327	-0.40124	-2.48762
															210.9	-3.07928	-1.53771	-0.39966	-2.42685
															210.8	-3.04206	-1.55962	-0.35797	-2.31765
															210.7	-3.01351	-1.59729	-0.3769	-2.29558
															210.6	-2.96881	-1.49755	-0.34602	-2.31822
															210.5	-2.98159	-1.47703	-0.36266	-2.27047
															210.4	-2.90218	-1.49307	-0.26845	-2.26508
															210.3	-2.8382	-1.50217	-0.22552	-2.32097
															210.2	-2.79967	-1.50398	-0.28412	-2.34907
															210.1	-2.76881	-1.52031	-0.24644	-2.34157
															210	-2.73872	-1.51559	-0.19065	-2.31092
															209.9	-2.66853	-1.59926	-0.21025	-2.22512
															209.8	-2.61724	-1.60835	-0.18718	-2.17625
															209.7	-2.58894	-1.60475	-0.14952	-2.13183
															209.6	-2.52366	-1.67494	-0.13351	-2.0879
															209.5	-2.45842	-1.64954	-0.08324	-2.07233
															209.4	-2.42492	-1.55592	-0.06967	-2.073
															209.3	-2.38336	-1.53433	0.00737	-2.0423
															209.2	-2.30692	-1.63034	0.07134	-1.95315
															209.1	-2.20096	-1.70956	0.00485	-1.94565
															209	-2.15746	-1.68701	0.09047	-1.89
															208.9	-2.05641	-1.58372	0.13371	-1.8625
															208.8	-1.96358	-1.61383	0.10682	-1.87917
															208.7	-1.83608	-1.6758	0.2332	-1.85616
															208.6	-1.76203	-1.73023	0.2815	-1.83825
															208.5	-1.73298	-1.72886	0.38182	-1.81982
															208.4	-1.59299	-1.82814	0.31258	-1.70927
															208.3	-1.52294	-1.80887	0.29658	-1.65307
															208.2	-1.46525	-1.74285	0.24136	-1.59219
															208.1	-1.42993	-1.88226	0.27423	-1.49188
															208	-1.36657	-1.77492	0.19071	-1.43505
															207.9	-1.28395	-1.89005	0.2631	-1.36112
															207.8	-1.23018	-1.88593	0.34011	-1.32003
															207.7	-1.13357	-1.92645	0.3918	-1.29926
															207.6	-1.09146	-1.74572	0.39891	-1.29112
															207.5	-1.05674	-1.79155	0.33949	-1.19017
															207.4	-0.99605	-1.91768	0.39798	-1.09957
															207.3	-0.90582	-1.86632	0.44463	-0.96981
															207.2	-0.87798	-1.85479	0.44102	-0.87823
															207.1	-0.79022	-1.94992	0.4824	-0.82355
															207	-0.70726	-1.92852	0.57555	-0.75449
															206.9	-0.64363	-1.79649	0.62157	-0.70364
															206.8	-0.56834	-1.81195	0.63662	-0.65497
															206.7	-0.43166	-1.73182	0.72859	-0.57383
															206.6	-0.35379	-1.71245	0.75423	-0.54987
															206.5	-0.22848	-1.70527	0.7847	-0.45682
															206.4	-0.11042	-1.72861	0.77165	-0.40356
															206.3	0.01458	-1.78161	0.83495	-0.30966
															206.2	0.0894	-1.83904	0.94289	-0.23105
															206.1	0.20143	-1.57344	1.12782	-0.23485
															206	0.2351	-1.58652	1.28246	-0.20366
															205.9	0.30974	-1.67602	1.3072	-0.12899
															205.8	0.39145	-1.70479	1.3729	-0.08285
															205.7	0.52542	-1.76014	1.43205	0.06102
															205.6	0.55527	-1.70633	1.52134	0.10266
															205.5	0.67879	-1.72026	1.50678	0.17248
															205.4	0.78255	-1.72052	1.59458	0.28683
															205.3	0.86895	-1.80883	1.64593	0.32936
															205.2	0.99673	-1.86415	1.63199	0.41796
															205.1	1.06118	-1.8488	1.8043	0.51973
															205	1.10514	-1.72054	1.87218	0.62246
															204.9	1.16544	-1.79785	1.86451	0.67392
															204.8	1.24026	-1.78814	1.85873	0.81357
															204.7	1.3129	-1.87004	1.91459	0.90816
															204.6	1.41982	-1.76481	1.86319	0.97766
															204.5	1.49033	-1.74112	1.86112	0.99577
															204.4	1.57945	-1.7926	1.86648	1.12492
															204.3	1.69948	-1.97808	1.89692	1.23245
															204.2	1.81821	-1.96758	1.90804	1.30414
															204.1	1.95655	-1.92532	1.98401	1.48001
															204	2.06104	-1.74598	2.01579	1.56476
															203.9	2.1361	-1.72147	2.19131	1.65309
															203.8	2.28805	-1.61423	2.15208	1.71083
															203.7	2.41192	-1.73277	2.09438	1.85718
															203.6	2.52166	-1.66093	2.08946	1.83664
															203.5	2.63919	-1.67189	2.03872	1.82671
															203.4	2.71562	-1.55949	2.06183	1.9759
															203.3	2.84477	-1.68632	2.06763	2.11591
															203.2	2.93345	-1.69418	2.13257	2.25296
															203.1	3.0117	-1.69186	2.19169	2.25857
															203	3.14438	-1.69243	2.12112	2.36268
															202.9	3.19289	-1.68832	2.27644	2.38175
															202.8	3.27913	-1.62572	2.38107	2.31551
															202.7	3.33315	-1.6898	2.47381	2.43631
															202.6	3.47269	-1.81109	2.47906	2.47478
															202.5	3.57018	-1.79829	2.4917	2.59424
															202.4	3.52404	-1.7936	2.56768	2.63694
															202.3	3.61418	-1.77326	2.66442	2.71403
															202.2	3.68679	-1.78751	2.67054	2.79427
															202.1	3.81628	-1.8662	2.59127	2.90658
															202	3.86273	-1.89302	2.72938	2.9703
															201.9	3.90105	-1.8182	2.80871	2.96607
															201.8	4.08218	-1.78907	2.8232	2.96838
															201.7	4.09815	-1.61915	2.91404	2.98532
															201.6	4.15751	-1.68531	2.87832	3.08044
															201.5	4.25588	-1.7386	2.90025	3.17127
															201.4	4.38896	-1.85361	2.84881	3.24219
															201.3	4.41424	-1.74692	2.92545	3.28069
															201.2	4.45419	-1.8211	2.90162	3.3615
															201.1	4.53398	-1.96034	2.90593	3.48442
															201	4.54665	-2.00066	2.97775	3.50385
															200.9	4.52702	-1.84345	3.08327	3.54292
															200.8	4.61269	-1.70103	3.07742	3.6512
															200.7	4.74088	-1.58958	3.22386	3.68445
															200.6	4.75071	-1.49437	3.38299	3.64733
															200.5	4.84945	-1.43464	3.61912	3.65122
															200.4	4.92693	-1.41543	3.6332	3.70807
															200.3	5.02498	-1.31636	3.63596	3.72839
															200.2	5.09756	-1.42999	3.74788	3.75816
															200.1	5.18114	-1.23101	3.67826	3.74364
															200	5.29319	-1.3408	3.63694	3.91039
															199.9	5.37567	-1.25187	3.65892	3.89272
															199.8	5.4496	-1.26948	3.71383	3.95055
															199.7	5.52574	-1.11105	3.63155	4.00915
															199.6	5.6162	-1.18906	3.61549	4.05306
															199.5	5.7319	-1.12243	3.68307	4.06845
															199.4	5.7613	-1.12462	3.68522	4.04006
															199.3	5.77013	-1.15124	3.74113	4.17754
															199.2	5.77801	-1.19846	3.54985	4.17986
															199.1	5.7313	-1.2508	3.47025	4.22195
															199	5.71602	-1.2506	3.58406	4.28611
															198.9	5.66484	-1.22638	3.65553	4.29271
															198.8	5.70884	-1.36652	3.66261	4.22687
															198.7	5.71324	-1.23723	3.7328	4.20075
															198.6	5.72908	-1.32326	3.68876	4.13894
															198.5	5.71334	-1.47355	3.58719	4.26687
															198.4	5.75908	-1.35028	3.55255	4.2692
															198.3	5.74932	-1.18141	3.58589	4.33119
															198.2	5.72449	-1.13898	3.57938	4.29806
															198.1	5.68329	-1.293	3.49626	4.29144
															198	5.6774	-1.32546	3.59521	4.40258
															197.9	5.72471	-1.37848	3.61431	4.38727
															197.8	5.77166	-1.37288	3.60619	4.55816
															197.7	5.75592	-1.58524	3.5241	4.59725
															197.6	5.79369	-1.62538	3.61205	4.55087
															197.5	5.8104	-1.60143	3.5467	4.39667
															197.4	5.78674	-1.59511	3.6279	4.32394
															197.3	5.8403	-1.64726	3.63263	4.35585
															197.2	5.86657	-1.61673	3.6653	4.46345
															197.1	5.86769	-1.59392	3.66252	4.42142
															197	5.83485	-1.54537	3.67875	4.39276
															196.9	5.72478	-1.64515	3.65434	4.45211
															196.8	5.65287	-1.71574	3.62899	4.41566
															196.7	5.68915	-1.73015	3.65309	4.44528
															196.6	5.61847	-1.90696	3.54392	4.50331
															196.5	5.62056	-1.73872	3.54452	4.42147
															196.4	5.54082	-1.85851	3.6096	4.47312
															196.3	5.56327	-1.97575	3.58743	4.50988
															196.2	5.58224	-1.99327	3.48292	4.42738
															196.1	5.57505	-1.90248	3.36058	4.38067
															196	5.54251	-2.05615	3.36783	4.4469
															195.9	5.52173	-2.09014	3.28976	4.36595
															195.8	5.53756	-2.11672	3.18032	4.33665
															195.7	5.51152	-2.08596	3.18932	4.24688
															195.6	5.53935	-2.04854	3.16203	4.19029
															195.5	5.39658	-2.01231	3.06187	4.09556
															195.4	5.44749	-1.9658	3.13176	4.09687
															195.3	5.40639	-1.87738	3.12836	4.12527
															195.2	5.33708	-1.91599	3.03334	4.02991
															195.1	5.28753	-1.80564	3.08131	4.00808
															195	5.30753	-1.75421	2.99533	4.06821
															194.9	5.25549	-1.80685	3.07192	4.15283
															194.8	5.24778	-1.97069	3.04373	4.19659
															194.7	5.21979	-1.86908	3.00227	4.06575
															194.6	5.17725	-1.81958	2.96355	4.01479
															194.5	5.072	-1.74624	2.86127	4.00188
															194.4	5.07449	-1.81493	2.70315	4.00284
															194.3	5.03832	-1.63763	2.77492	3.84165
															194.2	5.00562	-1.68164	2.8054	3.8277
															194.1	5.02748	-1.86874	2.64846	3.89523
															194	5.01483	-1.95025	2.68859	3.86874
															193.9	4.86458	-2.04828	2.55895	3.89389
															193.8	4.82935	-2.07129	2.43799	3.86569
															193.7	4.68341	-2.03227	2.34835	3.91439
															193.6	4.62902	-1.91222	2.45906	3.7927
															193.5	4.62176	-1.93588	2.34771	3.71198
															193.4	4.51564	-1.90735	2.35714	3.68563
															193.3	4.43794	-2.2369	2.27282	3.58642
															193.2	4.35438	-2.25492	2.31584	3.50208
															193.1	4.306	-2.24883	2.28543	3.47203
															193	4.20398	-2.21857	2.16867	3.30375
															192.9	4.03152	-2.24275	2.22644	3.32902
															192.8	3.94568	-2.19805	2.33076	3.26709
															192.7	3.88212	-2.16917	2.08934	3.28467
															192.6	3.83259	-2.18253	2.16853	3.09516
															192.5	3.76171	-2.0725	2.23371	3.02039
															192.4	3.75154	-1.9279	2.32749	2.89912
															192.3	3.73221	-2.08936	2.31708	2.85993
															192.2	3.68559	-2.06279	2.29678	2.80204
															192.1	3.60525	-2.10879	2.24054	2.66392
															192	3.55618	-2.23357	2.19349	2.68591
															191.9	3.47207	-2.05502	2.20309	2.52164
															191.8	3.383	-2.14105	2.08595	2.46387
															191.7	3.3116	-2.29352	1.81187	2.33752
															191.6	3.29457	-2.14075	1.77427	2.47897
															191.5	3.20889	-2.10699	1.68196	2.34949
															191.4	3.11299	-2.0209	1.63575	2.35084
															191.3	2.96617	-2.05698	1.67502	2.21033
															191.2	2.86195	-1.82474	1.67278	1.98575
															191.1	2.80698	-1.94386	1.63002	1.94702
															191	2.73368	-1.89111	1.72286	1.95322
															190.9	2.64533	-1.78482	1.60785	1.87371
															190.8	2.46101	-1.88311	1.59942	1.67076
															190.7	2.35946	-2.06196	1.50769	1.54628
															190.6	2.32651	-1.92805	1.43557	1.44944
															190.5	2.29889	-1.89791	1.36653	1.31387
															190.4	2.15375	-1.7232	1.12683	1.30861
															190.3	2.08768	-1.67858	1.23763	1.20373
															190.2	1.95865	-1.70443	1.30651	1.16953
															190.1	1.88393	-1.60817	1.14927	1.12343
															190	1.75046	-1.49478	1.28423	1.06312
															189.9	1.67417	-1.56647	1.55643	0.89588
															189.8	1.617	-1.58126	1.44216	0.80982
															189.7	1.44913	-1.52355	1.38456	0.79733
															189.6	1.40264	-1.5036	1.3039	0.79789
															189.5	1.27903	-1.52896	1.40861	0.93092
															189.4	1.20594	-1.47694	1.50019	0.84489
															189.3	1.14126	-1.55565	1.4094	0.75288
															189.2	1.12498	-1.58575	1.42472	0.83451
															189.1	1.06744	-1.6335	1.57761	0.61928
															189	0.96216	-1.63407	1.56795	0.54729
															188.9	0.8845	-1.64426	1.41921	0.43944
															188.8	0.81879	-1.72244	1.3786	0.41437
															188.7	0.73323	-1.8395	1.46802	0.39271
															188.6	0.71846	-1.72432	1.57703	0.22942
															188.5	0.62975	-1.52386	1.65783	0.156
															188.4	0.54965	-1.4997	1.48283	0.08375
															188.3	0.47361	-1.255	1.44049	-0.05697
															188.2	0.40174	-1.06775	1.37006	-0.28556
															188.1	0.27022	-1.12646	0.99937	-0.41947
															188	0.194	-0.95433	0.88791	-0.48832
															187.9	0.19866	-1.18806	0.69127	-0.25703
															187.8	0.05686	-1.19072	0.73309	-0.20403
															187.7	0.00755	-0.96293	0.79865	0.01716
															187.6	-0.11833	-0.99345	0.82475	-0.06326
															187.5	-0.20938	-1.12021	0.95907	-0.13464
															187.4	-0.1896	-1.05327	0.92912	-0.14365
															187.3	-0.14009	-0.88858	0.83546	-0.30415
															187.2	-0.2109	-0.90743	0.80423	-0.37923
															187.1	-0.30713	-0.85255	0.83784	-0.32146
															187	-0.32789	-0.79736	0.63802	-0.33695
															186.9	-0.40219	-0.40048	0.60266	-0.28503
															186.8	-0.45096	-0.38987	0.34546	-0.34331
															186.7	-0.49189	-0.33974	0.28527	-0.31049
															186.6	-0.46617	-0.23547	0.3009	-0.46522
															186.5	-0.45959	-0.23565	0.3491	-0.63984
															186.4	-0.6308	-0.42608	0.26236	-1.02807
															186.3	-0.6576	-0.39203	0.06929	-1.30001
															186.2	-0.64883	-0.3955	0.07459	-1.20477
															186.1	-0.73434	-0.29822	-0.08122	-1.24092
															186	-0.86889	-0.07843	0.01586	-1.12584
															185.9	-0.85129	0.10865	-0.27691	-1.28486
															185.8	-0.91674	0.29053	-0.08167	-1.33312
															185.7	-1.01778	0.30086	-0.05025	-1.07525
															185.6	-1.19944	0.41482	-0.17187	-1.1857
															185.5	-1.29066	0.48038	-0.05	-1.33347
															185.4	-1.35653	0.5001	0.0374	-1.56583
															185.3	-1.57529	0.51176	-0.00638	-1.5644
															185.2	-1.58454	0.49215	-0.04863	-1.77922
															185.1	-1.57996	0.77417	-0.14833	-1.79328
															185	-1.53914	0.93212	-0.07686	-1.75131

## Sheet: Figure 2
Figure 2c
Sample	n0	10-5K (M-1)	ΔH (kcal mol-1)	ΔS (cal mol-1)	ΔG (kcal mol-1)
D3.3-1	16.7	1.8	-24.2	-57.1	-7.1842
D3.3-2	9.36	1.72	-45	-127	-7.154
D3.3-3	6.13	4.25	-29.2	-72.5	-7.595
L3.3-1	6.29	0.841	-41.46	-117	-6.594
L3.3-2	6.08	0.832	-42.4	-120	-6.64
L3.3-3	7.8	1.4	-10	-57.1	-7.0158

## Sheet: Figure 3
Figure 3a					Figure 3c
	Absorbance (λ=450 nm）					Apoptosis cell (%)
Blank	0.159	0.158	0.155		Control	7.29	7.75	3.92
Control	0.966	0.935	0.826		Aβ	42.7	42.02	44.01
Aβ	0.498	0.487	0.439		Aβ+L3.3	34.85	36.26	37.63
Aβ+L3.3	0.762	0.728	0.635		Aβ+D3.3	30.64	34.88	30.94
Aβ+D3.3	0.757	0.78	0.799

## Sheet: Figure 4
Figure 4a														Figure 4c
Time (h)	Brain weight (g)													Time (h)	LogC
	D3.3				L3.3				Control						D3.3				L3.3
6	0.109	0.103	0.109	0.108	0.109	0.109	0.096	0.107	0.096	0.099	0.124	0.099		6	1.28652	1.33361	1.33864	1.3286	1.29531	1.28742	1.31451	1.25427
12	0.1	0.101	0.098	0.106	0.101	0.105	0.111	0.106						12	1.23836	1.16374	1.22871	1.17491	1.21119	1.19145	1.20607	1.0537
24	0.102	0.106	0.099	0.099	0.099	0.099	0.112	0.106						24	0.86445	0.77593	0.816267	0.901683	0.879868	0.827109	0.832896	0.843458
48	0.098	0.1	0.103	0.101	0.102	0.11	0.104	0.106						48	0.477121	0.457061	0.404996	0.242297	0.415728	0.37145	0.399362	0.410923
Time (h)	Au concentration (ng/mL)													Figure 4d
	D3.3				L3.3				Control					Time (h)	RBC （1012/L）
6	0.106	0.104	0.111	0.098	0.071	0.078	0.09	0.079	0.008	0.011	0.011	0.006			Control								L			D
12	0.099	0.095	0.097	0.1	0.085	0.115	0.072	0.091						6	8.71	7.96	7.7	6.22	7.21	7.36	7.78	7.98	5.22	6.16	5.66	7.62	7.18	6.3
24	0.14	0.092	0.081	0.079	0.077	0.081	0.075	0.091						12									6.09	7.47	7.47	6.98	7.71	7.62
48	0.077	0.089	0.068	0.081	0.071	0.082	0.077	0.077						24									6.92	7.59	7.27	7.07	7.99	6.64
														48									6.86	7.26	7.44	8.33	8.39	6.73
Time (h)	Au in the brain (ng/mg)
	D3.3				L3.3				Control					Time (h)	HGB (g/L)
6	2.91743	3.02913	3.05505	2.72222	1.95413	2.14679	2.8125	2.21495	0.25	0.333333	0.266129	0.181818			Control								L			D
12	2.97	2.82178	2.96939	2.83019	2.52475	3.28571	1.94595	2.57547						6	103.1	88.8	85.5	77.9	67.5	82	92.3	100.2	57.8	68	62.3	90.8	80.2	70.8
24	4.11765	2.60377	2.45455	2.39394	2.33333	2.45455	2.00893	2.57547						12									58.3	83.3	93.3	76.3	93.4	86.1
48	2.35714	2.67	1.98058	2.40594	2.08824	2.23636	2.22115	2.17925						24									80.1	86	83	79.1	100.6	72.2
														48									75.2	73.4	86.2	98.2	97.6	81.5
Figure 4b
Time (h)	Blood weight (g)													Time (h)	PLT (109/L)
	D3.3				L3.3				Control						Control								L			D
6	0.429	0.242	0.593	0.598	0.302	0.41	0.666	0.577	0.403	0.487	0.195	0.436		6	519	587	706	1171	512	413	919	763	340	320	323	295	334	557
12	0.349	0.271	0.545	0.221	0.354	0.461	0.333	0.509						12									431	1043	555	521	188	857
24	0.464	0.294	0.387	0.541	0.629	0.507	0.495	0.379						24									535	758	952	693	757	1099
48	0.185	0.288	0.464	0.419	0.531	0.338	0.549	0.29						48									681	933	636	1020	840	528
Time (h)	Au concentration (ng/mL)													Time (h)	WBC (109/L)
	D3.3				L3.3				Control						Control								L			D
6	2.766	1.739	4.311	4.248	1.987	2.649	4.58	3.454	0.067	0.063	0.051	0.023		6	5.8	1.8	3.3	2.1	4.4	2.5	2.5	2.5	1.2	2.2	2	3.8	1.6	2.3
12	2.014	1.317	3.076	1.102	1.919	2.388	1.784	1.92						12									1.6	2.3	0.8	2	3.2	1.3
24	1.132	0.585	0.845	1.438	1.59	1.135	1.123	0.881						24									3.8	2.3	1.4	1.3	1.8	3.6
48	0.185	0.275	0.393	0.244	0.461	0.265	0.459	0.249						48									3.6	2.4	2	1.3	3.3	1.3
Time (h)	Au in Blood (ng/mg)
	D3.3				L3.3				Control
6	19.3427	21.5579	21.8094	21.311	19.7384	19.3829	20.6306	17.9584	0.498759	0.38809	0.784615	0.158257
12	17.3123	14.5793	16.9321	14.9593	16.2627	15.5401	16.0721	11.3163
24	7.31897	5.96939	6.55039	7.97412	7.58347	6.71598	6.80606	6.97361
48	3	2.86458	2.54095	1.74702	2.60452	2.35207	2.5082	2.57586

## Sheet: Figure 5
Figure 5a
	Latency (s)
	Training day 1			Training day 2			Training day 3			Training day 4			Training day 5
	Quadrant Ⅱ	Quadrant Ⅲ	Quadrant Ⅳ	Quadrant Ⅱ	Quadrant Ⅲ	Quadrant Ⅳ	Quadrant Ⅱ	Quadrant Ⅲ	Quadrant Ⅳ	Quadrant Ⅱ	Quadrant Ⅲ	Quadrant Ⅳ	Quadrant Ⅱ	Quadrant Ⅲ	Quadrant Ⅳ
WT	120	61	74	22	120	23	35	110	20	120	117	33	41	54	32
	120	120	120	37	39	120	34	67	37	18	110	23	49	17	9
	120	120	120	120	113	80	120	41	27	63	14	28	19	15	10
	120	14	120	8	65	15	23	40	76	96	51	5	17	17	9
	120	120	120	99	55	13	120	120	120	26	120	120	120	57	21
	120	120	120	99	120	120	120	28	118	120	93	24	41	24	10
AD	120	120	120	120	120	120	120	120	120	120	120	120	120	120	120
	120	120	120	120	120	120	120	120	120	120	120	120	120	120	90.08
	120	120	10.96	44.64	120	120	120	22	120	120	120	120	120	120	120
	120	120	120	120	120	120	120	120	120	120	120	120	120	120	120
	120	120	120	120	120	120	120	120	120	43.12	28.76	120	96.08	37.28	61.96
	120	120	120	120	120	68.6	120	120	120	120	120	120	120	120	120
L3.3	120	90.12	120	120	120	120	120	120	120	120	120	120	120	120	120
	120	120	120	120	59	10.84	120	120	120	102.72	102.36	120	120	120	57
	120	120	117.16	120	120	43.4	83.72	47	120	120	118	120	120	120	46.72
	120	120	120	120	54.08	120	120	87.28	120	120	120	63.96	120	53	94
	117.8	120	120	120	96.68	110	61.96	1.32	1.84	52.68	1.72	13.92	66	35	73.44
	120	120	120	120	120	120	120	120	120	120	120	120	120	120	120
D3.3	120	120	74.48	120	120	22.64	48.08	80	56	120	52.64	26.4	11	56	9.12
	39.84	120	120	15.96	120	120	10.28	86.84	30.8	10	10.04	21.72	10.56	59	24.88
	120	121	28.84	14.04	14.72	71	39	120	18	3.72	17	43	40	24	26
	120	120	120	120	120	120	5.64	67.56	27.44	120	25.8	85	120	55.6	28.12
	120	120	120	120	120	58.48	120	120	120	120	120	45	120	120	120
	81	15.72	120	120	120	120	120	120	120	120	120	110	120	120	120
Figure 5b								Figure 5c
	Target quadrant occupancy (%)								Platform crossings
WT	26.89	39.57	57.76	32.47	52.94	28.25		WT	5	5	4	6	11	6
AD	25.04	28.39	17.93	26.33	21.23	26.22		AD	0	0	0	0	0	1
L3.3	30.77	22.67	37.26	34.66	31.8	29.16		L3.3	2	1	4	0	2	5
D3.3	31.19	43.35	41.81	38.28	23.82	40.71		D3.3	11	5	5	4	4	3
Figure 5f					Figure 5g					Fgirue 5h					Figure 5i
	Soluble Aβ42 (ng/mg)					Insoluble Aβ42 (ng/mg)					Soluble Aβ40 (ng/mg)					Insoluble Aβ40 (ng/mg)
WT	1.807	2.137	2.796		WT	10.82	12.48	14.14		WT	7.39	13.7	17.9		WT	28.598	38.047	31.748
AD	11.033	12.516	9.386		AD	55.63	53.97	50.65		AD	156.51	118.71	141.81		AD	327.811	412.85	312.063
L3.3	8.068	10.374	8.232		L3.3	39.03	29.07	44.01		L3.3	97.7	51.5	89.3		L3.3	164.031	327.811	214.425
D3.3	7.409	4.608	5.596		D3.3	19.12	37.37	39.03		D3.3	32.6	41	64.1		D3.3	75.843	66.394	101.039

## Sheet: Supplementary Figure 1
Supplementary Figure 1c
Size (nm)	Average peptide number in aggregation
0	5.52438	5.31731	5.1133	5.44727	5.26165	5.2339	5.12498	5.00673	4.99322	4.90925
1.84	4.42737	4.52942	4.39241	4.86273	4.90002	4.78142	4.74154	4.80388	4.46462	4.67664
3.68	4.45028	4.99601	4.5515	4.34482	4.12134	4.34791	4.4688	4.57594	4.27663
5.198	4.38396	4.38189	4.61736	4.59452	4.56099	4.17289	4.79963	4.28437	4.67059	4.32664
7.36	4.70852	4.55059	5.09304	4.57748	4.65162	4.41597	4.67757	4.37089	4.87503	4.67962
10.396	4.62559	5.03349	4.53119	5.01629	5.18105	4.84675	4.98618	4.72449	4.43333	5.00757
14.72	4.79688	4.99663	4.69937	4.8783	4.71432	4.99956	5.37215	4.76811	4.4919	4.67899

## Sheet: Supplementary Figure 2
Supplementary Figure 2c				Supplementary Figure 2f				Supplementary Figure 2i
Wavelength (nm)	Abs			Wavelength (nm)	Abs			Wavelength (nm)	Abs
	D3.3	L3.3			D9	L9			D15	L15
650	0.163	0.168		650	0.109	0.095		650	0.028	0.032
649	0.163	0.169		649	0.11	0.095		649	0.028	0.032
648	0.164	0.169		648	0.11	0.096		648	0.029	0.033
647	0.165	0.17		647	0.112	0.097		647	0.03	0.033
646	0.166	0.171		646	0.113	0.098		646	0.03	0.034
645	0.167	0.172		645	0.114	0.099		645	0.031	0.035
644	0.168	0.173		644	0.115	0.1		644	0.032	0.036
643	0.169	0.174		643	0.117	0.102		643	0.033	0.037
642	0.169	0.175		642	0.119	0.103		642	0.034	0.038
641	0.17	0.176		641	0.12	0.105		641	0.035	0.039
640	0.171	0.177		640	0.122	0.106		640	0.036	0.04
639	0.172	0.178		639	0.124	0.108		639	0.037	0.041
638	0.173	0.179		638	0.126	0.109		638	0.038	0.042
637	0.174	0.18		637	0.128	0.111		637	0.039	0.043
636	0.175	0.181		636	0.13	0.112		636	0.041	0.045
635	0.176	0.182		635	0.132	0.114		635	0.042	0.046
634	0.177	0.184		634	0.133	0.116		634	0.043	0.047
633	0.178	0.185		633	0.135	0.117		633	0.045	0.048
632	0.179	0.186		632	0.137	0.119		632	0.046	0.05
631	0.18	0.187		631	0.139	0.12		631	0.047	0.051
630	0.182	0.189		630	0.141	0.122		630	0.049	0.053
629	0.183	0.19		629	0.143	0.124		629	0.05	0.054
628	0.184	0.191		628	0.145	0.126		628	0.052	0.056
627	0.185	0.192		627	0.147	0.128		627	0.054	0.058
626	0.186	0.193		626	0.149	0.129		626	0.056	0.059
625	0.187	0.194		625	0.152	0.131		625	0.057	0.061
624	0.188	0.196		624	0.154	0.133		624	0.059	0.063
623	0.189	0.197		623	0.156	0.135		623	0.061	0.065
622	0.19	0.198		622	0.158	0.137		622	0.064	0.067
621	0.191	0.199		621	0.16	0.139		621	0.066	0.069
620	0.192	0.201		620	0.162	0.141		620	0.068	0.071
619	0.193	0.202		619	0.164	0.143		619	0.07	0.074
618	0.195	0.203		618	0.167	0.145		618	0.073	0.076
617	0.196	0.205		617	0.169	0.147		617	0.076	0.079
616	0.197	0.206		616	0.171	0.149		616	0.079	0.081
615	0.198	0.207		615	0.174	0.152		615	0.081	0.084
614	0.199	0.208		614	0.177	0.154		614	0.084	0.087
613	0.2	0.21		613	0.18	0.157		613	0.088	0.09
612	0.202	0.211		612	0.182	0.159		612	0.091	0.093
611	0.203	0.212		611	0.185	0.162		611	0.095	0.097
610	0.204	0.213		610	0.188	0.164		610	0.098	0.101
609	0.205	0.215		609	0.191	0.167		609	0.102	0.104
608	0.207	0.216		608	0.194	0.17		608	0.106	0.108
607	0.208	0.217		607	0.197	0.172		607	0.111	0.112
606	0.209	0.219		606	0.2	0.175		606	0.115	0.116
605	0.211	0.22		605	0.203	0.178		605	0.12	0.121
604	0.212	0.221		604	0.206	0.181		604	0.124	0.125
603	0.214	0.223		603	0.209	0.183		603	0.129	0.13
602	0.215	0.224		602	0.212	0.186		602	0.135	0.135
601	0.217	0.226		601	0.216	0.189		601	0.141	0.141
600	0.219	0.228		600	0.219	0.193		600	0.147	0.147
599	0.221	0.23		599	0.223	0.196		599	0.153	0.153
598	0.222	0.231		598	0.227	0.2		598	0.16	0.16
597	0.224	0.233		597	0.23	0.203		597	0.167	0.167
596	0.225	0.234		596	0.234	0.207		596	0.174	0.173
595	0.227	0.236		595	0.238	0.21		595	0.181	0.18
594	0.228	0.237		594	0.241	0.213		594	0.189	0.188
593	0.229	0.238		593	0.245	0.217		593	0.197	0.196
592	0.23	0.24		592	0.248	0.22		592	0.206	0.205
591	0.232	0.241		591	0.252	0.224		591	0.216	0.214
590	0.233	0.242		590	0.256	0.228		590	0.226	0.224
589	0.235	0.244		589	0.26	0.231		589	0.236	0.235
588	0.236	0.245		588	0.264	0.235		588	0.247	0.246
587	0.237	0.246		587	0.267	0.238		587	0.258	0.257
586	0.239	0.247		586	0.271	0.242		586	0.27	0.268
585	0.24	0.249		585	0.275	0.246		585	0.281	0.28
584	0.241	0.25		584	0.28	0.251		584	0.293	0.292
583	0.243	0.252		583	0.285	0.256		583	0.306	0.305
582	0.245	0.254		582	0.29	0.261		582	0.319	0.318
581	0.247	0.257		581	0.295	0.266		581	0.332	0.331
580	0.25	0.259		580	0.3	0.271		580	0.345	0.345
579	0.252	0.261		579	0.305	0.276		579	0.358	0.358
578	0.254	0.263		578	0.31	0.281		578	0.372	0.372
577	0.256	0.265		577	0.315	0.285		577	0.385	0.386
576	0.258	0.267		576	0.32	0.29		576	0.399	0.4
575	0.26	0.268		575	0.324	0.295		575	0.412	0.414
574	0.261	0.27		574	0.329	0.299		574	0.425	0.428
573	0.263	0.271		573	0.334	0.304		573	0.438	0.441
572	0.265	0.273		572	0.338	0.309		572	0.45	0.454
571	0.266	0.275		571	0.343	0.315		571	0.461	0.466
570	0.268	0.277		570	0.348	0.32		570	0.472	0.477
569	0.27	0.279		569	0.353	0.325		569	0.482	0.487
568	0.272	0.281		568	0.358	0.331		568	0.491	0.496
567	0.273	0.283		567	0.363	0.336		567	0.499	0.505
566	0.275	0.284		566	0.368	0.341		566	0.506	0.512
565	0.277	0.286		565	0.373	0.347		565	0.512	0.518
564	0.279	0.288		564	0.378	0.352		564	0.516	0.522
563	0.28	0.289		563	0.383	0.358		563	0.52	0.526
562	0.282	0.291		562	0.388	0.363		562	0.522	0.528
561	0.283	0.292		561	0.394	0.369		561	0.524	0.529
560	0.285	0.294		560	0.399	0.374		560	0.525	0.529
559	0.287	0.296		559	0.404	0.38		559	0.525	0.529
558	0.288	0.297		558	0.409	0.385		558	0.525	0.529
557	0.29	0.299		557	0.414	0.391		557	0.524	0.528
556	0.292	0.301		556	0.419	0.396		556	0.523	0.528
555	0.294	0.303		555	0.424	0.402		555	0.522	0.526
554	0.296	0.304		554	0.428	0.407		554	0.521	0.524
553	0.297	0.306		553	0.433	0.412		553	0.518	0.521
552	0.299	0.308		552	0.438	0.418		552	0.515	0.518
551	0.301	0.309		551	0.443	0.423		551	0.511	0.513
550	0.303	0.311		550	0.447	0.428		550	0.506	0.508
549	0.304	0.313		549	0.452	0.434		549	0.501	0.503
548	0.306	0.315		548	0.456	0.439		548	0.496	0.497
547	0.308	0.316		547	0.461	0.444		547	0.49	0.491
546	0.31	0.318		546	0.465	0.449		546	0.484	0.484
545	0.311	0.32		545	0.469	0.454		545	0.478	0.478
544	0.313	0.321		544	0.473	0.458		544	0.472	0.472
543	0.315	0.323		543	0.477	0.463		543	0.467	0.466
542	0.317	0.325		542	0.481	0.468		542	0.461	0.46
541	0.318	0.327		541	0.485	0.472		541	0.456	0.456
540	0.32	0.329		540	0.488	0.476		540	0.452	0.451
539	0.322	0.331		539	0.492	0.48		539	0.448	0.447
538	0.324	0.333		538	0.495	0.484		538	0.445	0.444
537	0.326	0.335		537	0.498	0.488		537	0.442	0.441
536	0.328	0.336		536	0.501	0.491		536	0.439	0.438
535	0.33	0.338		535	0.504	0.495		535	0.437	0.436
534	0.331	0.34		534	0.506	0.498		534	0.434	0.433
533	0.333	0.342		533	0.508	0.501		533	0.431	0.431
532	0.335	0.344		532	0.51	0.504		532	0.429	0.429
531	0.337	0.345		531	0.512	0.506		531	0.427	0.427
530	0.338	0.347		530	0.514	0.508		530	0.426	0.426
529	0.34	0.349		529	0.515	0.51		529	0.425	0.425
528	0.342	0.35		528	0.517	0.512		528	0.424	0.424
527	0.343	0.352		527	0.518	0.514		527	0.423	0.422
526	0.345	0.353		526	0.519	0.515		526	0.421	0.421
525	0.346	0.354		525	0.52	0.516		525	0.419	0.419
524	0.348	0.356		524	0.521	0.517		524	0.417	0.417
523	0.349	0.357		523	0.521	0.518		523	0.416	0.415
522	0.351	0.359		522	0.521	0.519		522	0.414	0.414
521	0.352	0.36		521	0.522	0.52		521	0.414	0.414
520	0.354	0.362		520	0.522	0.52		520	0.414	0.414
519	0.356	0.364		519	0.522	0.52		519	0.414	0.414
518	0.358	0.365		518	0.522	0.52		518	0.415	0.415
517	0.359	0.367		517	0.522	0.521		517	0.415	0.415
516	0.361	0.369		516	0.522	0.521		516	0.415	0.415
515	0.363	0.371		515	0.522	0.521		515	0.416	0.416
514	0.365	0.373		514	0.523	0.521		514	0.416	0.416
513	0.367	0.375		513	0.523	0.522		513	0.417	0.417
512	0.369	0.377		512	0.523	0.522		512	0.417	0.417
511	0.372	0.379		511	0.523	0.522		511	0.418	0.418
510	0.374	0.381		510	0.523	0.522		510	0.418	0.418
509	0.376	0.384		509	0.523	0.521		509	0.419	0.419
508	0.379	0.386		508	0.522	0.521		508	0.42	0.42
507	0.381	0.388		507	0.522	0.52		507	0.421	0.421
506	0.383	0.39		506	0.521	0.52		506	0.423	0.423
505	0.385	0.392		505	0.52	0.518		505	0.424	0.424
504	0.387	0.394		504	0.519	0.517		504	0.426	0.426
503	0.389	0.396		503	0.518	0.516		503	0.428	0.427
502	0.391	0.398		502	0.517	0.515		502	0.429	0.429
501	0.394	0.4		501	0.515	0.513		501	0.431	0.431
500	0.396	0.403		500	0.514	0.512		500	0.433	0.432
499	0.398	0.405		499	0.512	0.51		499	0.434	0.434
498	0.4	0.407		498	0.51	0.508		498	0.436	0.435
497	0.402	0.409		497	0.509	0.507		497	0.438	0.437
496	0.404	0.411		496	0.507	0.505		496	0.44	0.44
495	0.406	0.413		495	0.506	0.503		495	0.443	0.442
494	0.408	0.415		494	0.504	0.501		494	0.447	0.446
493	0.41	0.417		493	0.502	0.499		493	0.45	0.449
492	0.412	0.419		492	0.5	0.496		492	0.454	0.453
491	0.414	0.421		491	0.498	0.494		491	0.457	0.456
490	0.416	0.423		490	0.496	0.492		490	0.46	0.459
489	0.418	0.425		489	0.494	0.489		489	0.463	0.462
488	0.42	0.427		488	0.492	0.487		488	0.465	0.464
487	0.421	0.429		487	0.491	0.485		487	0.467	0.466
486	0.423	0.43		486	0.489	0.483		486	0.47	0.468
485	0.425	0.432		485	0.487	0.481		485	0.472	0.47
484	0.426	0.434		484	0.485	0.479		484	0.474	0.472
483	0.428	0.436		483	0.483	0.476		483	0.476	0.474
482	0.43	0.438		482	0.481	0.474		482	0.479	0.477
481	0.432	0.44		481	0.48	0.473		481	0.481	0.48
480	0.435	0.443		480	0.478	0.471		480	0.485	0.483
479	0.437	0.445		479	0.477	0.47		479	0.488	0.487
478	0.44	0.448		478	0.477	0.469		478	0.492	0.49
477	0.442	0.45		477	0.476	0.469		477	0.495	0.493
476	0.444	0.453		476	0.475	0.468		476	0.498	0.496
475	0.447	0.455		475	0.474	0.466		475	0.5	0.498
474	0.449	0.457		474	0.473	0.465		474
473	0.451	0.46		473	0.471	0.463		473
472	0.453	0.462		472	0.47	0.462		472
471	0.455	0.464		471	0.469	0.46		471
470	0.457	0.466		470	0.469	0.459		470
469	0.46	0.468		469	0.468	0.458		469
468	0.462	0.47		468	0.467	0.457		468
467	0.464	0.473		467	0.466	0.457		467
466	0.466	0.475		466	0.465	0.456		466
465	0.468	0.478		465	0.465	0.455		465
464	0.47	0.481		464	0.464	0.454		464
463	0.473	0.483		463	0.464	0.453		463
462	0.475	0.485		462	0.463	0.453		462
461	0.477	0.487		461	0.463	0.452		461
460	0.479	0.489		460	0.462	0.452		460
459	0.482	0.492		459	0.462	0.451		459
458	0.484	0.494		458	0.461	0.45		458
457	0.487	0.497		457	0.461	0.45		457
456	0.488	0.499		456	0.46	0.449		456
455	0.491	0.502		455	0.46	0.449		455
454	0.494	0.505		454	0.461	0.449		454
453	0.496	0.508		453	0.46	0.449		453
452	0.498	0.509		452	0.459	0.448		452
451	0.499	0.51		451	0.458	0.447		451
450	0.499	0.51		450	0.456	0.445		450
449	0.499	0.51		449	0.453	0.443		449
448	0.499	0.51		448	0.451	0.44		448
447	0.5	0.511		447	0.45	0.439		447
446	0.501	0.513		446	0.449	0.438		446
445	0.503	0.516		445	0.449	0.438		445
444	0.506	0.519		444	0.45	0.438		444
443	0.508	0.522		443	0.45	0.439		443
442	0.51	0.523		442	0.45	0.439		442
441	0.512	0.525		441	0.451	0.439		441
440	0.515	0.527		440	0.451	0.44		440
439	0.517	0.53		439	0.451	0.44		439
438	0.519	0.533		438	0.451	0.44		438
437	0.521	0.535		437	0.451	0.44		437
436	0.523	0.538		436	0.452	0.44		436
435	0.525	0.54		435	0.452	0.441		435
434	0.527	0.542		434	0.453	0.441		434
433	0.529	0.545		433	0.453	0.441		433
432	0.531	0.547		432	0.454	0.442		432
431	0.534	0.55		431	0.454	0.442		431
430	0.536	0.552		430	0.454	0.443		430
429	0.538	0.555		429	0.455	0.443		429
428	0.54	0.557		428	0.455	0.443		428
427	0.543	0.559		427	0.456	0.443		427
426	0.545	0.561		426	0.456	0.444		426
425	0.547	0.564		425	0.457	0.444		425
424	0.549	0.566		424	0.457	0.445		424
423	0.552	0.569		423	0.458	0.445		423
422	0.554	0.572		422	0.458	0.446		422
421	0.556	0.574		421	0.459	0.447		421
420	0.558	0.576		420	0.459	0.447		420
419	0.56	0.579		419	0.459	0.447		419
418	0.562	0.581		418	0.46	0.447		418
417	0.565	0.583		417	0.461	0.448		417
416	0.567	0.585		416	0.461	0.448		416
415	0.569	0.588		415	0.462	0.449		415
414	0.572	0.59		414	0.463	0.45		414
413	0.575	0.593		413	0.465	0.451		413
412	0.578	0.596		412	0.466	0.452		412
411	0.581	0.599		411	0.467	0.453		411
410	0.583	0.602		410	0.469	0.454		410
409	0.586	0.605		409	0.47	0.455		409
408	0.589	0.608		408	0.471	0.456		408
407	0.591	0.611		407	0.472	0.457		407
406	0.594	0.613		406	0.473	0.458		406
405	0.596	0.616		405	0.474	0.459		405
404	0.599	0.618		404	0.475	0.46		404
403	0.602	0.621		403	0.476	0.461		403
402	0.605	0.623		402	0.478	0.462		402
401	0.607	0.626		401	0.479	0.463		401
400	0.61	0.629		400	0.48	0.464		400
399	0.612	0.631		399	0.481	0.465		399
398	0.615	0.634		398	0.482	0.466		398
397	0.618	0.637		397	0.483	0.466		397
396	0.621	0.64		396	0.484	0.467		396
395	0.623	0.643		395	0.485	0.468		395
394	0.624	0.644		394	0.485	0.469		394
393	0.627	0.647		393	0.486	0.47		393
392	0.63	0.65		392	0.487	0.472		392
391	0.635	0.655		391	0.49	0.475		391
390	0.641	0.661		390	0.493	0.477		390
389	0.647	0.667		389	0.497	0.48		389
388	0.653	0.674		388	0.5	0.482		388
387	0.659	0.68		387	0.503	0.486		387
386	0.664	0.686		386	0.506	0.488		386
385	0.667	0.689		385	0.508	0.49		385
384	0.669	0.692		384	0.509	0.492		384
383	0.672	0.695		383	0.51	0.493		383
382	0.676	0.699		382	0.512	0.495		382
381	0.68	0.702		381	0.515	0.497		381
380	0.684	0.705		380	0.516	0.498		380
379	0.688	0.708		379	0.518	0.5		379
378	0.691	0.711		378	0.52	0.502		378
377	0.693	0.713		377	0.521	0.504		377
376	0.696	0.716		376	0.523	0.505		376
375	0.698	0.719		375	0.524	0.507		375
374	0.701	0.723		374	0.526	0.508		374
373	0.704	0.726		373	0.527	0.509		373
372	0.707	0.729		372	0.529	0.511		372
371	0.711	0.731		371	0.531	0.512		371
370	0.714	0.734		370	0.533	0.514		370
369	0.717	0.737		369	0.534	0.515		369
368	0.72	0.74		368	0.535	0.516		368
367	0.723	0.742		367	0.537	0.517		367
366	0.726	0.745		366	0.538	0.519		366
365	0.729	0.749		365	0.54	0.52		365
364	0.733	0.753		364	0.542	0.523		364
363	0.737	0.757		363	0.545	0.525		363
362	0.741	0.761		362	0.547	0.526		362
361	0.745	0.765		361	0.55	0.529		361
360	0.749	0.77		360	0.552	0.531		360
359	0.753	0.774		359	0.554	0.532		359
358	0.758	0.778		358	0.556	0.534		358
357	0.762	0.782		357	0.558	0.536		357
356	0.766	0.786		356	0.56	0.538		356
355	0.771	0.789		355	0.562	0.54		355
354	0.775	0.793		354	0.564	0.542		354
353	0.779	0.797		353	0.567	0.544		353
352	0.783	0.801		352	0.569	0.546		352
351	0.787	0.805		351	0.571	0.547		351
350	0.789	0.808		350	0.572	0.548		350
--				--				--
--				--				--
--				--				--
--				--				--
--				--				--
--				--				--
--				--				--
--				--				--
--				--				--
--				--				--
--				--				--
--				--				--
--				--				--
--				--				--
--				--				--
--				--				--
--				--				--
--				--				--
--				--				--
--				--				--
--				--				--
--				--				--
--				--				--
--				--				--
--				--				--
--				--				--
--				--				--
--				--				--
--				--				--
--				--				--
--				--				--
--				--				--
--				--				--
--				--				--
--				--				--
--				--				--
--				--				--
--				--				--
--				--				--
--				--				--
--				--				--
--				--				--
--				--				--
--				--				--
--				--				--
--				--				--
--				--				--
--				--				--
--				--				--
--				--				--
--				--				--
--				--				--
--				--				--
--				--				--
--				--				--
--				--				--
--				--				--
--				--				--
--				--				--
--				--				--
--				--				--
--				--				--
--				--				--
--				--				--
--				--				--
--				--				--
--				--				--
--				--				--
--				--				--
--				--				--
--				--				--
--				--				--
--				--				--
--				--				--
--				--				--
--				--				--
--				--				--
--				--				--
--				--				--
--				--				--
--				--				--
--				--				--
--				--				--
--				--				--
--				--				--
--				--				--
--				--				--
--				--				--
--				--				--
--				--				--
--				--				--
--				--				--
--				--				--
--				--				--
--				--				--
--				--				--
--				--				--
--				--				--
--				--				--
--				--				--
--				--				--
--				--				--
--				--				--
--				--				--
--				--				--
--				--				--
--				--				--
--				--				--
--				--				--
--				--				--
--				--				--
--				--				--
--				--				--
--				--				--
--				--				--
--				--				--
--				--				--
--				--				--
--				--				--
--				--				--
--				--				--
--				--				--
--				--				--
--				--				--
--				--				--
--				--				--
--				--				--
--				--				--
--				--				--
--				--				--
--				--				--
--				--				--
--				--				--
--				--				--
--				--				--
--				--				--
--				--				--
--				--				--
--				--				--
--				--				--
--				--				--
--				--				--
--				--				--
--				--				--
--				--				--
--				--				--
--				--				--
--				--				--
--				--				--
--				--				--
--				--				--
--				--				--
--				--				--
--				--				--
--				--				--
--				--				--
--				--				--
--				--				--
--				--				--
--				--				--
--				--				--
--				--				--
--				--				--
--				--				--
--				--				--
--				--				--
--				--				--
--				--				--
--				--				--
--				--				--
--				--				--
--				--				--
--				--				--
--				--				--
--				--				--
--				--				--
--				--				--
--				--				--
--				--				--
--				--				--
--				--				--
--				--				--
--				--				--
--				--				--
--				--				--
--				--				--
--				--				--
--				--				--
--				--				--
--				--				--
--				--				--
--				--				--
--				--				--
--				--				--
--				--				--
--				--				--
--				--				--
--				--				--
--				--				--
--				--				--
--				--				--
--				--				--
--				--				--
--				--				--
--				--				--
--				--				--
--				--				--
--				--				--
--				--				--
--				--				--
--				--				--
--				--				--
--				--				--
--				--				--
--				--				--
--				--				--
--				--				--
--				--				--
--				--				--
--				--				--
--				--				--
--				--				--
--				--				--
--				--				--
--				--				--
--				--				--
--				--				--
--				--				--
--				--				--
--				--				--
--				--				--
--				--				--
--				--				--
--				--				--
--				--				--
--				--				--
--				--				--
--				--				--
--				--				--
--				--				--
--				--				--
--				--				--
--				--				--
--				--				--
--				--				--
--				--				--
--				--				--
--				--				--
--				--				--
--				--				--

## Sheet: Supplementary Figure 3
Supplementary Figure 3a				Supplementary Figure 3b				Supplementary Figure 3c				Supplementary Figure 3d				Supplementary Figure 3e				Supplementary Figure 3f
Wavelength (nm)	Abs			Wavelength (nm)	Abs			Wavelength (nm)	Abs			Wavelength (nm)	Abs			Wavelength (nm)	Abs			Wavelength (nm)	Abs
	L3.3-1 day	L3.3-15 day			D3.3-1 day	D3.3-15 day			L9-1 day	L9-15 day			D9-1 day	D9-15 day			L15-1 day	L15-15 day			D15-1 day	D15-15 day
700	0.23542	0.24545		700	0.24301	0.2423		650	0.095	0.081		650	0.109	0.116		650	0.061	0.077		650	0.057	0.056
699.5	0.2357	0.24619		699.5	0.24312	0.24295		649	0.095	0.081		649	0.11	0.116		648	0.063	0.08		648	0.059	0.058
699	0.23638	0.2468		699	0.24371	0.24353		648	0.096	0.082		648	0.11	0.117		646	0.065	0.082		646	0.061	0.06
698.5	0.23717	0.24775		698.5	0.24466	0.24406		647	0.097	0.083		647	0.112	0.118		644	0.067	0.085		644	0.064	0.062
698	0.23811	0.24859		698	0.24558	0.24462		646	0.098	0.085		646	0.113	0.119		642	0.069	0.087		642	0.066	0.064
697.5	0.23905	0.24961		697.5	0.24666	0.24547		645	0.099	0.086		645	0.114	0.12		640	0.071	0.09		640	0.068	0.066
697	0.23997	0.25046		697	0.24755	0.24613		644	0.1	0.088		644	0.115	0.122		638	0.074	0.092		638	0.07	0.068
696.5	0.24081	0.25108		696.5	0.24817	0.247		643	0.102	0.089		643	0.117	0.123		636	0.076	0.095		636	0.073	0.071
696	0.24149	0.25168		696	0.24871	0.24779		642	0.103	0.091		642	0.119	0.125		634	0.079	0.098		634	0.076	0.073
695.5	0.24218	0.25221		695.5	0.24939	0.24855		641	0.105	0.093		641	0.12	0.127		632	0.081	0.101		632	0.079	0.076
695	0.24278	0.25268		695	0.24992	0.24912		640	0.106	0.095		640	0.122	0.128		630	0.084	0.104		630	0.081	0.079
694.5	0.24349	0.25325		694.5	0.25057	0.24968		639	0.108	0.097		639	0.124	0.13		628	0.087	0.107		628	0.084	0.082
694	0.24425	0.25398		694	0.25107	0.25044		638	0.109	0.099		638	0.126	0.132		626	0.09	0.111		626	0.088	0.085
693.5	0.24498	0.25496		693.5	0.2518	0.25132		637	0.111	0.1		637	0.128	0.133		624	0.093	0.114		624	0.091	0.088
693	0.24577	0.25575		693	0.25302	0.25232		636	0.112	0.102		636	0.13	0.135		622	0.097	0.118		622	0.095	0.092
692.5	0.24632	0.2566		692.5	0.25367	0.25314		635	0.114	0.104		635	0.132	0.136		620	0.101	0.122		620	0.098	0.096
692	0.24735	0.25772		692	0.25458	0.25411		634	0.116	0.106		634	0.133	0.138		618	0.104	0.125		618	0.102	0.099
691.5	0.2481	0.25851		691.5	0.25543	0.25492		633	0.117	0.108		633	0.135	0.14		616	0.108	0.13		616	0.106	0.103
691	0.24873	0.25912		691	0.25586	0.25548		632	0.119	0.109		632	0.137	0.142		614	0.112	0.134		614	0.111	0.108
690.5	0.24941	0.25966		690.5	0.25675	0.25622		631	0.12	0.111		631	0.139	0.144		612	0.116	0.138		612	0.115	0.112
690	0.2499	0.26054		690	0.25741	0.25677		630	0.122	0.113		630	0.141	0.146		610	0.121	0.142		610	0.12	0.116
689.5	0.25068	0.26114		689.5	0.25821	0.25772		629	0.124	0.116		629	0.143	0.148		608	0.125	0.147		608	0.124	0.121
689	0.25139	0.26191		689	0.25863	0.25865		628	0.126	0.118		628	0.145	0.15		606	0.13	0.152		606	0.129	0.126
688.5	0.25206	0.26259		688.5	0.25945	0.25944		627	0.128	0.12		627	0.147	0.152		604	0.135	0.157		604	0.135	0.132
688	0.25265	0.26323		688	0.26034	0.26035		626	0.129	0.122		626	0.149	0.154		602	0.141	0.163		602	0.141	0.137
687.5	0.25356	0.26398		687.5	0.26119	0.2611		625	0.131	0.124		625	0.152	0.156		600	0.147	0.169		600	0.147	0.144
687	0.25428	0.26475		687	0.26164	0.2618		624	0.133	0.126		624	0.154	0.158		598	0.153	0.175		598	0.153	0.15
686.5	0.25502	0.2656		686.5	0.26229	0.26266		623	0.135	0.128		623	0.156	0.16		596	0.16	0.181		596	0.16	0.157
686	0.25599	0.26653		686	0.26302	0.26362		622	0.137	0.131		622	0.158	0.162		594	0.167	0.188		594	0.167	0.163
685.5	0.25671	0.26731		685.5	0.26379	0.26458		621	0.139	0.133		621	0.16	0.164		592	0.173	0.194		592	0.174	0.17
685	0.25773	0.26856		685	0.26485	0.2657		620	0.141	0.135		620	0.162	0.167		590	0.18	0.2		590	0.181	0.177
684.5	0.25865	0.26931		684.5	0.26592	0.26651		619	0.143	0.138		619	0.164	0.169		588	0.188	0.207		588	0.189	0.185
684	0.25936	0.26989		684	0.26673	0.26709		618	0.145	0.14		618	0.167	0.172		586	0.196	0.215		586	0.197	0.193
683.5	0.2602	0.27052		683.5	0.26764	0.2679		617	0.147	0.143		617	0.169	0.174		584	0.205	0.223		584	0.206	0.201
683	0.2609	0.27124		683	0.26837	0.26848		616	0.149	0.145		616	0.171	0.176		582	0.214	0.232		582	0.216	0.211
682.5	0.2619	0.27201		682.5	0.26943	0.26948		615	0.152	0.148		615	0.174	0.179		580	0.224	0.241		580	0.226	0.221
682	0.26294	0.27288		682	0.26996	0.27041		614	0.154	0.151		614	0.177	0.181		578	0.235	0.251		578	0.236	0.231
681.5	0.26404	0.27388		681.5	0.27092	0.27129		613	0.157	0.154		613	0.18	0.184		576	0.246	0.261		576	0.247	0.242
681	0.26491	0.27495		681	0.27202	0.27242		612	0.159	0.156		612	0.182	0.187		574	0.257	0.271		574	0.258	0.253
680.5	0.26575	0.27587		680.5	0.27306	0.27335		611	0.162	0.159		611	0.185	0.19		572	0.268	0.282		572	0.27	0.264
680	0.2665	0.27634		680	0.27364	0.27384		610	0.164	0.162		610	0.188	0.193		570	0.28	0.292		570	0.281	0.275
679.5	0.26705	0.27694		679.5	0.27446	0.27452		609	0.167	0.165		609	0.191	0.195		568	0.292	0.304		568	0.293	0.287
679	0.26765	0.27755		679	0.27499	0.27513		608	0.17	0.169		608	0.194	0.199		566	0.305	0.315		566	0.306	0.299
678.5	0.26817	0.27814		678.5	0.27542	0.27577		607	0.172	0.172		607	0.197	0.201		564	0.318	0.327		564	0.319	0.312
678	0.26869	0.27919		678	0.276	0.27671		606	0.175	0.175		606	0.2	0.204		562	0.331	0.339		562	0.332	0.325
677.5	0.26956	0.28015		677.5	0.27697	0.2777		605	0.178	0.178		605	0.203	0.207		560	0.345	0.352		560	0.345	0.338
677	0.27054	0.28102		677	0.27815	0.27868		604	0.181	0.181		604	0.206	0.21		558	0.358	0.364		558	0.358	0.351
676.5	0.2715	0.2821		676.5	0.27932	0.27977		603	0.183	0.185		603	0.209	0.213		556	0.372	0.377		556	0.372	0.365
676	0.27249	0.28293		676	0.28048	0.28065		602	0.186	0.188		602	0.212	0.216		554	0.386	0.39		554	0.385	0.378
675.5	0.27328	0.28382		675.5	0.28155	0.2814		601	0.189	0.192		601	0.216	0.219		552	0.4	0.403		552	0.399	0.391
675	0.27407	0.28443		675	0.28224	0.28217		600	0.193	0.195		600	0.219	0.222		550	0.414	0.416		550	0.412	0.404
674.5	0.27497	0.2851		674.5	0.28285	0.28298		599	0.196	0.199		599	0.223	0.225		548	0.428	0.428		548	0.425	0.417
674	0.27584	0.28606		674	0.28337	0.28417		598	0.2	0.203		598	0.227	0.229		546	0.441	0.44		546	0.438	0.43
673.5	0.27691	0.2872		673.5	0.28431	0.28525		597	0.203	0.207		597	0.23	0.232		544	0.454	0.452		544	0.45	0.441
673	0.2781	0.28803		673	0.28508	0.28611		596	0.207	0.211		596	0.234	0.236		542	0.466	0.462		542	0.461	0.453
672.5	0.27939	0.28895		672.5	0.28647	0.28691		595	0.21	0.214		595	0.238	0.24		540	0.477	0.473		540	0.472	0.463
672	0.28048	0.28976		672	0.28777	0.28773		594	0.213	0.218		594	0.241	0.243		538	0.487	0.482		538	0.482	0.473
671.5	0.28137	0.29057		671.5	0.28861	0.28865		593	0.217	0.222		593	0.245	0.246		536	0.496	0.491		536	0.491	0.482
671	0.28195	0.29147		671	0.28941	0.28957		592	0.22	0.226		592	0.248	0.25		534	0.505	0.498		534	0.499	0.49
670.5	0.28242	0.29238		670.5	0.2902	0.29069		591	0.224	0.23		591	0.252	0.253		532	0.512	0.505		532	0.506	0.497
670	0.28311	0.29319		670	0.29086	0.29152		590	0.228	0.234		590	0.256	0.257		530	0.518	0.51		530	0.512	0.503
669.5	0.28382	0.29417		669.5	0.29144	0.29261		589	0.231	0.237		589	0.26	0.26		528	0.522	0.514		528	0.516	0.508
669	0.28476	0.29532		669	0.29218	0.29398		588	0.235	0.241		588	0.264	0.264		526	0.526	0.517		526	0.52	0.512
668.5	0.28594	0.29643		668.5	0.29316	0.2948		587	0.238	0.245		587	0.267	0.268		524	0.528	0.519		524	0.522	0.514
668	0.28709	0.29719		668	0.29416	0.29545		586	0.242	0.249		586	0.271	0.271		522	0.529	0.52		522	0.524	0.516
667.5	0.28815	0.29793		667.5	0.29503	0.29615		585	0.246	0.254		585	0.275	0.275		520	0.529	0.52		520	0.525	0.516
667	0.28892	0.2987		667	0.29587	0.29696		584	0.251	0.259		584	0.28	0.28		518	0.529	0.52		518	0.525	0.516
666.5	0.28967	0.29958		666.5	0.29681	0.29783		583	0.256	0.264		583	0.285	0.284		516	0.529	0.519		516	0.525	0.516
666	0.29033	0.30083		666	0.2977	0.29923		582	0.261	0.269		582	0.29	0.289		514	0.528	0.518		514	0.524	0.516
665.5	0.29119	0.30196		665.5	0.29875	0.30028		581	0.266	0.274		581	0.295	0.294		512	0.528	0.517		512	0.523	0.515
665	0.29205	0.30334		665	0.29997	0.30156		580	0.271	0.28		580	0.3	0.299		510	0.526	0.516		510	0.522	0.514
664.5	0.293	0.30447		664.5	0.30094	0.30276		579	0.276	0.285		579	0.305	0.304		508	0.524	0.513		508	0.521	0.512
664	0.29416	0.30534		664	0.30189	0.30352		578	0.281	0.291		578	0.31	0.308		506	0.521	0.51		506	0.518	0.51
663.5	0.29533	0.30614		663.5	0.30271	0.30441		577	0.285	0.296		577	0.315	0.313		504	0.518	0.506		504	0.515	0.507
663	0.29634	0.30651		663	0.30348	0.30483		576	0.29	0.301		576	0.32	0.317		502	0.513	0.502		502	0.511	0.503
662.5	0.29735	0.30684		662.5	0.30417	0.30537		575	0.295	0.305		575	0.324	0.322		500	0.508	0.497		500	0.506	0.498
662	0.2982	0.30774		662	0.30484	0.30631		574	0.299	0.311		574	0.329	0.326		498	0.503	0.491		498	0.501	0.493
661.5	0.29885	0.30874		661.5	0.30553	0.30733		573	0.304	0.316		573	0.334	0.331		496	0.497	0.485		496	0.496	0.487
661	0.29974	0.31017		661	0.3065	0.30865		572	0.309	0.321		572	0.338	0.336		494	0.491	0.479		494	0.49	0.481
660.5	0.30087	0.31137		660.5	0.30772	0.30986		571	0.315	0.326		571	0.343	0.341		492	0.484	0.473		492	0.484	0.475
660	0.30168	0.3126		660	0.30889	0.31106		570	0.32	0.332		570	0.348	0.346		490	0.478	0.467		490	0.478	0.469
659.5	0.30266	0.31346		659.5	0.30985	0.31198		569	0.325	0.337		569	0.353	0.351		488	0.472	0.461		488	0.472	0.464
659	0.30326	0.31432		659	0.31067	0.31324		568	0.331	0.343		568	0.358	0.356		486	0.466	0.455		486	0.467	0.458
658.5	0.30435	0.31516		658.5	0.31163	0.31409		567	0.336	0.348		567	0.363	0.361		484	0.46	0.45		484	0.461	0.453
658	0.30525	0.31603		658	0.31263	0.31523		566	0.341	0.353		566	0.368	0.366		482	0.456	0.445		482	0.456	0.448
657.5	0.30607	0.317		657.5	0.31374	0.31625		565	0.347	0.359		565	0.373	0.371		480	0.451	0.441		480	0.452	0.444
657	0.307	0.31799		657	0.31471	0.31723		564	0.352	0.364		564	0.378	0.376		478	0.447	0.438		478	0.448	0.44
656.5	0.30823	0.31904		656.5	0.31579	0.31815		563	0.358	0.37		563	0.383	0.381		476	0.444	0.434		476	0.445	0.437
656	0.30928	0.31989		656	0.31679	0.31898		562	0.363	0.375		562	0.388	0.386		474	0.441	0.431		474	0.442	0.433
655.5	0.31047	0.32065		655.5	0.31789	0.31977		561	0.369	0.38		561	0.394	0.391		472	0.438	0.429		472	0.439	0.431
655	0.31137	0.32155		655	0.31889	0.32048		560	0.374	0.386		560	0.399	0.396		470	0.436	0.426		470	0.437	0.428
654.5	0.312	0.32223		654.5	0.31961	0.32133		559	0.38	0.391		559	0.404	0.401		468	0.433	0.423		468	0.434	0.425
654	0.31318	0.32344		654	0.32058	0.32265		558	0.385	0.397		558	0.409	0.406		466	0.431	0.421		466	0.431	0.423
653.5	0.31425	0.32444		653.5	0.32177	0.3238		557	0.391	0.402		557	0.414	0.411		464	0.429	0.419		464	0.429	0.421
653	0.31525	0.32541		653	0.32306	0.32482		556	0.396	0.407		556	0.419	0.416		462	0.427	0.417		462	0.427	0.419
652.5	0.31636	0.3264		652.5	0.32422	0.32585		555	0.402	0.412		555	0.424	0.421		460	0.426	0.416		460	0.426	0.418
652	0.31716	0.32729		652	0.32507	0.32683		554	0.407	0.418		554	0.428	0.426		458	0.425	0.415		458	0.425	0.417
651.5	0.31837	0.32854		651.5	0.32592	0.32781		553	0.412	0.423		553	0.433	0.43		456	0.424	0.415		456	0.424	0.416
651	0.31945	0.32943		651	0.32677	0.32912		552	0.418	0.428		552	0.438	0.435		454	0.422	0.413		454	0.423	0.414
650.5	0.3204	0.33051		650.5	0.32759	0.33042		551	0.423	0.433		551	0.443	0.44		452	0.421	0.412		452	0.421	0.413
650	0.32152	0.33166		650	0.3285	0.33161		550	0.428	0.438		550	0.447	0.444		450	0.419	0.41		450	0.419	0.411
649.5	0.32245	0.3327		649.5	0.32953	0.33277		549	0.434	0.443		549	0.452	0.449		448	0.417	0.408		448	0.417	0.409
649	0.3236	0.33338		649	0.33071	0.33357		548	0.439	0.447		548	0.456	0.454		446	0.415	0.407		446	0.416	0.407
648.5	0.32471	0.33419		648.5	0.3317	0.33449		547	0.444	0.452		547	0.461	0.458		444	0.414	0.406		444	0.414	0.406
648	0.32551	0.3351		648	0.33268	0.3353		546	0.449	0.457		546	0.465	0.462		442	0.414	0.405		442	0.414	0.406
647.5	0.32665	0.33608		647.5	0.33378	0.33631		545	0.454	0.462		545	0.469	0.466		440	0.414	0.405		440	0.414	0.406
647	0.32785	0.33716		647	0.33497	0.33731		544	0.458	0.466		544	0.473	0.47		438	0.414	0.406		438	0.414	0.406
646.5	0.32881	0.33842		646.5	0.33591	0.3384		543	0.463	0.47		543	0.477	0.474		436	0.415	0.406		436	0.415	0.407
646	0.32989	0.33961		646	0.33695	0.33981		542	0.468	0.474		542	0.481	0.478		434	0.415	0.406		434	0.415	0.407
645.5	0.33086	0.34066		645.5	0.3381	0.34126		541	0.472	0.478		541	0.485	0.482		432	0.415	0.407		432	0.415	0.407
645	0.33179	0.34146		645	0.33935	0.34228		540	0.476	0.482		540	0.488	0.485		430	0.416	0.407		430	0.416	0.408
644.5	0.33279	0.34247		644.5	0.34056	0.34315		539	0.48	0.486		539	0.492	0.488		428	0.416	0.408		428	0.416	0.408
644	0.33378	0.34326		644	0.34155	0.34413		538	0.484	0.489		538	0.495	0.492		426	0.417	0.409		426	0.417	0.409
643.5	0.33483	0.34432		643.5	0.34254	0.34543		537	0.488	0.492		537	0.498	0.495		424	0.417	0.409		424	0.417	0.409
643	0.33605	0.34559		643	0.34372	0.34673		536	0.491	0.495		536	0.501	0.497		422	0.418	0.41		422	0.418	0.41
642.5	0.33685	0.34694		642.5	0.34468	0.348		535	0.495	0.498		535	0.504	0.5		420	0.418	0.41		420	0.418	0.41
642	0.33809	0.34801		642	0.34593	0.34889		534	0.498	0.501		534	0.506	0.503		418	0.419	0.411		418	0.419	0.411
641.5	0.339	0.34932		641.5	0.34693	0.35016		533	0.501	0.504		533	0.508	0.506		416	0.42	0.412		416	0.42	0.412
641	0.34	0.35034		641	0.3481	0.35119		532	0.504	0.506		532	0.51	0.508		414	0.421	0.413		414	0.421	0.413
640.5	0.3414	0.35127		640.5	0.34932	0.35238		531	0.506	0.508		531	0.512	0.51		412	0.423	0.414		412	0.423	0.414
640	0.34286	0.35205		640	0.35037	0.35342		530	0.508	0.51		530	0.514	0.512		410	0.424	0.416		410	0.424	0.416
639.5	0.3439	0.35307		639.5	0.35118	0.35432		529	0.51	0.511		529	0.515	0.513		408	0.426	0.418		408	0.426	0.418
639	0.34481	0.35398		639	0.35198	0.35542		528	0.512	0.513		528	0.517	0.515		406	0.427	0.419		406	0.428	0.419
638.5	0.34592	0.35501		638.5	0.35298	0.35646		527	0.514	0.514		527	0.518	0.516		404	0.429	0.421		404	0.429	0.421
638	0.34688	0.35615		638	0.3541	0.35744		526	0.515	0.515		526	0.519	0.517		402	0.431	0.422		402	0.431	0.423
637.5	0.34777	0.35744		637.5	0.35526	0.35859		525	0.516	0.516		525	0.52	0.518		400	0.432	0.424		400	0.433	0.424
637	0.34889	0.35847		637	0.35644	0.35943		524	0.517	0.517		524	0.521	0.519		398	0.434	0.425		398	0.434	0.426
636.5	0.35028	0.35945		636.5	0.35763	0.36042		523	0.518	0.517		523	0.521	0.519		396	0.435	0.427		396	0.436	0.427
636	0.35158	0.36045		636	0.35864	0.36161		522	0.519	0.517		522	0.521	0.52		394	0.437	0.429		394	0.438	0.429
635.5	0.35267	0.36148		635.5	0.35984	0.3627		521	0.52	0.518		521	0.522	0.52		392	0.44	0.431		392	0.44	0.431
635	0.35403	0.36234		635	0.36101	0.36363		520	0.52	0.518		520	0.522	0.52		390	0.442	0.434		390	0.443	0.434
634.5	0.355	0.36352		634.5	0.36209	0.36487		519	0.52	0.518		519	0.522	0.52		388	0.446	0.437		388	0.447	0.437
634	0.356	0.3646		634	0.36341	0.36611		518	0.52	0.518		518	0.522	0.52		386	0.449	0.44		386	0.45	0.441
633.5	0.35726	0.36584		633.5	0.36506	0.36721		517	0.521	0.519		517	0.522	0.52		384	0.453	0.443		384	0.454	0.444
633	0.35864	0.36689		633	0.36638	0.36823		516	0.521	0.519		516	0.522	0.521		382	0.456	0.446		382	0.457	0.448
632.5	0.35994	0.36814		632.5	0.36757	0.36948		515	0.521	0.52		515	0.522	0.521		380	0.459	0.449		380	0.46	0.451
632	0.36099	0.36922		632	0.36835	0.3707		514	0.521	0.52		514	0.523	0.521		378	0.462	0.452		378	0.463	0.453
631.5	0.36206	0.37024		631.5	0.36928	0.37181		513	0.522	0.521		513	0.523	0.521		376	0.464	0.454		376	0.465	0.456
631	0.36281	0.37112		631	0.37025	0.37282		512	0.522	0.521		512	0.523	0.521		374	0.466	0.456		374	0.467	0.458
630.5	0.36353	0.37243		630.5	0.37098	0.37417		511	0.522	0.521		511	0.523	0.521		372	0.468	0.458		372	0.47	0.46
630	0.36452	0.37368		630	0.37217	0.37542		510	0.522	0.521		510	0.523	0.521		370	0.47	0.46		370	0.472	0.462
629.5	0.36564	0.37487		629.5	0.37362	0.37664		509	0.521	0.521		509	0.523	0.521		368	0.472	0.462		368	0.474	0.464
629	0.36691	0.37569		629	0.3749	0.37766		508	0.521	0.521		508	0.522	0.52		366	0.474	0.464		366	0.476	0.467
628.5	0.36819	0.37661		628.5	0.37606	0.37869		507	0.52	0.521		507	0.522	0.519		364	0.477	0.467		364	0.479	0.469
628	0.36959	0.37747		628	0.37718	0.37982		506	0.52	0.52		506	0.521	0.519		362	0.48	0.47		362	0.481	0.472
627.5	0.37067	0.37842		627.5	0.37812	0.381		505	0.518	0.519		505	0.52	0.518		360	0.483	0.473		360	0.485	0.475
627	0.3717	0.37959		627	0.37898	0.38246		504	0.517	0.518		504	0.519	0.517		358	0.487	0.476		358	0.488	0.479
626.5	0.37281	0.38107		626.5	0.38024	0.38388		503	0.516	0.517		503	0.518	0.515		356	0.49	0.48		356	0.492	0.482
626	0.37381	0.38222		626	0.38139	0.38494		502	0.515	0.516		502	0.517	0.514		354	0.493	0.483		354	0.495	0.485
625.5	0.37506	0.38367		625.5	0.38287	0.38631		501	0.513	0.515		501	0.515	0.513		352	0.496	0.485		352	0.498	0.488
625	0.37646	0.38503		625	0.38438	0.38756		500	0.512	0.514		500	0.514	0.511		350	0.498	0.487		350	0.5	0.49
624.5	0.37796	0.38624		624.5	0.38575	0.38866		499	0.51	0.512		499	0.512	0.509
624	0.3794	0.38723		624	0.38705	0.38986		498	0.508	0.511		498	0.51	0.508
623.5	0.38057	0.38836		623.5	0.38802	0.39107		497	0.507	0.51		497	0.509	0.506
623	0.38168	0.38942		623	0.389	0.39232		496	0.505	0.507		496	0.507	0.504
622.5	0.38263	0.39079		622.5	0.39034	0.39376		495	0.503	0.505		495	0.506	0.503
622	0.38381	0.39205		622	0.39188	0.39504		494	0.501	0.504		494	0.504	0.5
621.5	0.38507	0.39325		621.5	0.39326	0.39625		493	0.499	0.502		493	0.502	0.498
621	0.38646	0.39403		621	0.3948	0.39719		492	0.496	0.5		492	0.5	0.496
620.5	0.38775	0.39487		620.5	0.39599	0.39825		491	0.494	0.498		491	0.498	0.494
620	0.38883	0.39601		620	0.39687	0.39943		490	0.492	0.496		490	0.496	0.492
619.5	0.38999	0.39731		619.5	0.39787	0.40061		489	0.489	0.494		489	0.494	0.49
619	0.39092	0.39845		619	0.39874	0.40168		488	0.487	0.493		488	0.492	0.489
618.5	0.3919	0.3999		618.5	0.39992	0.40322		487	0.485	0.491		487	0.491	0.487
618	0.39298	0.40122		618	0.40137	0.4047		486	0.483	0.489		486	0.489	0.485
617.5	0.39432	0.40244		617.5	0.40279	0.406		485	0.481	0.486		485	0.487	0.483
617	0.39591	0.4037		617	0.40443	0.40736		484	0.479	0.484		484	0.485	0.481
616.5	0.39767	0.40497		616.5	0.40569	0.40865		483	0.476	0.482		483	0.483	0.479
616	0.39934	0.40595		616	0.40672	0.40967		482	0.474	0.481		482	0.481	0.477
615.5	0.40051	0.40719		615.5	0.40792	0.41093		481	0.473	0.479		481	0.48	0.475
615	0.40169	0.40865		615	0.40894	0.41222		480	0.471	0.478		480	0.478	0.474
614.5	0.40269	0.41028		614.5	0.40995	0.41376		479	0.47	0.477		479	0.477	0.473
614	0.40386	0.41144		614	0.41134	0.41489		478	0.469	0.476		478	0.477	0.472
613.5	0.40524	0.41266		613.5	0.41299	0.41621		477	0.469	0.476		477	0.476	0.471
613	0.40652	0.41378		613	0.41447	0.4174		476	0.468	0.474		476	0.475	0.47
612.5	0.40826	0.41487		612.5	0.41586	0.41854		475	0.466	0.473		475	0.474	0.469
612	0.40961	0.41619		612	0.41703	0.41975		474	0.465	0.472		474	0.473	0.468
611.5	0.41081	0.41747		611.5	0.41827	0.42101		473	0.463	0.471		473	0.471	0.466
611	0.412	0.41863		611	0.41961	0.42238		472	0.462	0.469		472	0.47	0.465
610.5	0.41289	0.41992		610.5	0.42079	0.42389		471	0.46	0.468		471	0.469	0.464
610	0.41356	0.42127		610	0.42215	0.42535		470	0.459	0.467		470	0.469	0.463
609.5	0.4148	0.42286		609.5	0.42351	0.42686		469	0.458	0.467		469	0.468	0.462
609	0.41638	0.42411		609	0.42482	0.42798		468	0.457	0.466		468	0.467	0.461
608.5	0.41802	0.42531		608.5	0.42637	0.42903		467	0.457	0.465		467	0.466	0.461
608	0.41982	0.42663		608	0.42786	0.43002		466	0.456	0.465		466	0.465	0.46
607.5	0.42126	0.42808		607.5	0.4291	0.43124		465	0.455	0.464		465	0.465	0.459
607	0.42268	0.42956		607	0.43038	0.43255		464	0.454	0.463		464	0.464	0.458
606.5	0.42405	0.4311		606.5	0.43191	0.4341		463	0.453	0.462		463	0.464	0.457
606	0.4254	0.43249		606	0.43363	0.43564		462	0.453	0.462		462	0.463	0.457
605.5	0.42698	0.43366		605.5	0.43526	0.43693		461	0.452	0.461		461	0.463	0.456
605	0.42878	0.43511		605	0.4367	0.4386		460	0.452	0.461		460	0.462	0.456
604.5	0.43031	0.43664		604.5	0.43781	0.43999		459	0.451	0.461		459	0.462	0.456
604	0.43213	0.43796		604	0.43918	0.44126		458	0.45	0.46		458	0.461	0.456
603.5	0.43347	0.43933		603.5	0.44037	0.44276		457	0.45	0.46		457	0.461	0.455
603	0.43443	0.44087		603	0.44142	0.44432		456	0.449	0.459		456	0.46	0.455
602.5	0.43564	0.4426		602.5	0.44278	0.44609		455	0.449	0.46		455	0.46	0.455
602	0.43695	0.44413		602	0.44441	0.44769		454	0.449	0.46		454	0.461	0.455
601.5	0.43851	0.44542		601.5	0.44612	0.44889		453	0.449	0.46		453	0.46	0.455
601	0.44048	0.44638		601	0.44813	0.45007		452	0.448	0.459		452	0.459	0.455
600.5	0.442	0.44752		600.5	0.44981	0.45132		451	0.447	0.457		451	0.458	0.453
600	0.44341	0.44849		600	0.45135	0.45225		450	0.445	0.455		450	0.456	0.451
599.5	0.44474	0.44993		599.5	0.45271	0.45365		449	0.443	0.452		449	0.453	0.449
599	0.44593	0.45167		599	0.45376	0.45515		448	0.44	0.45		448	0.451	0.447
598.5	0.44716	0.45338		598.5	0.45494	0.45684		447	0.439	0.448		447	0.45	0.445
598	0.44863	0.45531		598	0.45641	0.45869		446	0.438	0.447		446	0.449	0.444
597.5	0.4499	0.45722		597.5	0.45773	0.46046		445	0.438	0.448		445	0.449	0.444
597	0.45161	0.45889		597	0.45934	0.46211		444	0.438	0.448		444	0.45	0.444
596.5	0.45309	0.46039		596.5	0.46089	0.46384		443	0.439	0.449		443	0.45	0.445
596	0.45437	0.46165		596	0.46249	0.46532		442	0.439	0.449		442	0.45	0.445
595.5	0.45601	0.463		595.5	0.46419	0.46676		441	0.439	0.45		441	0.451	0.445
595	0.45748	0.46439		595	0.46547	0.46821		440	0.44	0.45		440	0.451	0.446
594.5	0.45935	0.46607		594.5	0.46695	0.46944		439	0.44	0.45		439	0.451	0.446
594	0.46149	0.46757		594	0.46842	0.47078		438	0.44	0.45		438	0.451	0.446
593.5	0.46327	0.46935		593.5	0.46983	0.47256		437	0.44	0.45		437	0.451	0.446
593	0.46497	0.47099		593	0.47125	0.47436		436	0.44	0.451		436	0.452	0.447
592.5	0.46639	0.47278		592.5	0.47289	0.47615		435	0.441	0.451		435	0.452	0.447
592	0.46766	0.47416		592	0.47433	0.47742		434	0.441	0.452		434	0.453	0.448
591.5	0.4691	0.47551		591.5	0.47581	0.47876		433	0.441	0.452		433	0.453	0.448
591	0.47075	0.47684		591	0.47745	0.47985		432	0.442	0.452		432	0.454	0.448
590.5	0.47239	0.47809		590.5	0.47885	0.48089		431	0.442	0.452		431	0.454	0.449
590	0.47433	0.47943		590	0.48029	0.48204		430	0.443	0.453		430	0.454	0.449
589.5	0.47634	0.48086		589.5	0.48194	0.48352		429	0.443	0.453		429	0.455	0.449
589	0.47799	0.48227		589	0.48382	0.48508		428	0.443	0.453		428	0.455	0.45
588.5	0.47953	0.48385		588.5	0.48584	0.48678		427	0.443	0.454		427	0.456	0.451
588	0.48063	0.48559		588	0.48746	0.48863		426	0.444	0.454		426	0.456	0.451
587.5	0.48198	0.48723		587.5	0.48894	0.49019		425	0.444	0.455		425	0.457	0.452
587	0.48344	0.48874		587	0.49037	0.49163		424	0.445	0.455		424	0.457	0.452
586.5	0.48482	0.49041		586.5	0.49177	0.49332		423	0.445	0.456		423	0.458	0.453
586	0.48664	0.49245		586	0.49319	0.49542		422	0.446	0.457		422	0.458	0.453
585.5	0.48874	0.49478		585.5	0.49489	0.49765		421	0.447	0.457		421	0.459	0.453
585	0.49068	0.49664		585	0.49689	0.49944		420	0.447	0.457		420	0.459	0.454
584.5	0.49247	0.49842		584.5	0.49891	0.50105		419	0.447	0.458		419	0.459	0.455
584	0.49421	0.50017		584	0.50088	0.50263		418	0.447	0.458		418	0.46	0.455
583.5	0.49589	0.50176		583.5	0.5025	0.504		417	0.448	0.459		417	0.461	0.455
583	0.49743	0.50334		583	0.50387	0.50539		416	0.448	0.46		416	0.461	0.456
582.5	0.49924	0.50478		582.5	0.50522	0.50669		415	0.449	0.46		415	0.462	0.457
582	0.50092	0.50647		582	0.50677	0.50834		414	0.45	0.462		414	0.463	0.457
581.5	0.5028	0.50829		581.5	0.50847	0.51031		413	0.451	0.463		413	0.465	0.459
581	0.50452	0.51031		581	0.51056	0.5122		412	0.452	0.464		412	0.466	0.46
580.5	0.50622	0.51198		580.5	0.51219	0.51388		411	0.453	0.465		411	0.467	0.461
580	0.50794	0.51342		580	0.51395	0.51532		410	0.454	0.466		410	0.469	0.462
579.5	0.50946	0.51499		579.5	0.51558	0.51692		409	0.455	0.466		409	0.47	0.463
579	0.51094	0.51677		579	0.51714	0.51853		408	0.456	0.468		408	0.471	0.464
578.5	0.51289	0.51875		578.5	0.51881	0.52051		407	0.457	0.469		407	0.472	0.465
578	0.51459	0.52068		578	0.5206	0.52228		406	0.458	0.47		406	0.473	0.466
577.5	0.51644	0.52244		577.5	0.52258	0.52401		405	0.459	0.471		405	0.474	0.467
577	0.51789	0.52432		577	0.52443	0.52561		404	0.46	0.472		404	0.475	0.468
576.5	0.5196	0.52597		576.5	0.52645	0.5272		403	0.461	0.473		403	0.476	0.469
576	0.52125	0.52766		576	0.52817	0.5288		402	0.462	0.475		402	0.478	0.471
575.5	0.52289	0.52919		575.5	0.52946	0.53015		401	0.463	0.475		401	0.479	0.472
575	0.5246	0.53083		575	0.5309	0.53187		400	0.464	0.476		400	0.48	0.473
574.5	0.52656	0.53294		574.5	0.53232	0.53397		399	0.465	0.477		399	0.481	0.474
574	0.52847	0.53496		574	0.53394	0.53591		398	0.466	0.479		398	0.482	0.475
573.5	0.53055	0.53697		573.5	0.53569	0.53807		397	0.466	0.479		397	0.483	0.475
573	0.53222	0.5386		573	0.53756	0.5398		396	0.467	0.481		396	0.484	0.477
572.5	0.53394	0.53995		572.5	0.53963	0.54129		395	0.468	0.482		395	0.485	0.477
572	0.53528	0.54155		572	0.54153	0.54266		394	0.469	0.482		394	0.485	0.478
571.5	0.53691	0.54297		571.5	0.54318	0.5441		393	0.47	0.483		393	0.486	0.479
571	0.53862	0.54471		571	0.54485	0.54594		392	0.472	0.485		392	0.487	0.481
570.5	0.54054	0.54638		570.5	0.54639	0.54798		391	0.475	0.488		391	0.49	0.484
570	0.5423	0.54829		570	0.54797	0.54984		390	0.477	0.491		390	0.493	0.487
569.5	0.54461	0.55037		569.5	0.55009	0.55189		389	0.48	0.495		389	0.497	0.489
569	0.54668	0.55236		569	0.55216	0.5536		388	0.482	0.499		388	0.5	0.492
568.5	0.54859	0.55418		568.5	0.55423	0.55514		387	0.486	0.502		387	0.503	0.495
568	0.55032	0.55582		568	0.55617	0.55671		386	0.488	0.505		386	0.506	0.498
567.5	0.55178	0.55781		567.5	0.55789	0.5584		385	0.49	0.507		385	0.508	0.5
567	0.55325	0.5596		567	0.55932	0.56011		384	0.492	0.508		384	0.509	0.502
566.5	0.55501	0.56164		566.5	0.56084	0.56217		383	0.493	0.509		383	0.51	0.504
566	0.55681	0.56376		566	0.56255	0.56438		382	0.495	0.511		382	0.512	0.506
565.5	0.55884	0.5658		565.5	0.56447	0.56655		381	0.497	0.513		381	0.515	0.508
565	0.56075	0.56773		565	0.56681	0.5684		380	0.498	0.515		380	0.516	0.509
564.5	0.56266	0.56926		564.5	0.56889	0.56999		379	0.5	0.517		379	0.518	0.511
564	0.56472	0.57104		564	0.5709	0.57163		378	0.502	0.519		378	0.52	0.512
563.5	0.56654	0.5727		563.5	0.57258	0.57331		377	0.504	0.521		377	0.521	0.514
563	0.56822	0.57456		563	0.57399	0.57494		376	0.505	0.523		376	0.523	0.515
562.5	0.57027	0.5765		562.5	0.5757	0.57695		375	0.507	0.524		375	0.524	0.517
562	0.57227	0.57849		562	0.57737	0.57879		374	0.508	0.525		374	0.526	0.518
561.5	0.57436	0.58048		561.5	0.57914	0.58071		373	0.509	0.527		373	0.527	0.519
561	0.57594	0.58218		561	0.58094	0.58242		372	0.511	0.528		372	0.529	0.521
560.5	0.57764	0.58401		560.5	0.58316	0.58426		371	0.512	0.53		371	0.531	0.522
560	0.57918	0.58573		560	0.58506	0.58594		370	0.514	0.531		370	0.533	0.524
559.5	0.58064	0.58743		559.5	0.5869	0.58766		369	0.515	0.533		369	0.534	0.525
559	0.5826	0.58918		559	0.58871	0.58954		368	0.516	0.534		368	0.535	0.526				--				--
558.5	0.58476	0.59134		558.5	0.59045	0.59149		367	0.517	0.536		367	0.537	0.528				--				--
558	0.58688	0.59352		558	0.59253	0.59344		366	0.519	0.538		366	0.538	0.53				--				--
557.5	0.58911	0.59549		557.5	0.59465	0.59545		365	0.52	0.54		365	0.54	0.531				--				--
557	0.59109	0.59722		557	0.59669	0.59737		364	0.523	0.542		364	0.542	0.534
556.5	0.59293	0.59888		556.5	0.59891	0.59921		363	0.525	0.544		363	0.545	0.536
556	0.59448	0.60056		556	0.60055	0.60106		362	0.526	0.546		362	0.547	0.539
555.5	0.59596	0.60216		555.5	0.60252	0.60304		361	0.529	0.549		361	0.55	0.541
555	0.59782	0.60409		555	0.60426	0.60503		360	0.531	0.551		360	0.552	0.543
554.5	0.60007	0.60636		554.5	0.60596	0.60716		359	0.532	0.553		359	0.554	0.545
554	0.60215	0.60828		554	0.60762	0.60906		358	0.534	0.555		358	0.556	0.547
553.5	0.60445	0.6105		553.5	0.60971	0.61117		357	0.536	0.557		357	0.558	0.549
553	0.60632	0.61253		553	0.61161	0.61306		356	0.538	0.56		356	0.56	0.551
552.5	0.60795	0.61444		552.5	0.61369	0.61479		355	0.54	0.562		355	0.562	0.552
552	0.60954	0.61591		552	0.6154	0.61668		354	0.542	0.564		354	0.564	0.554
551.5	0.61116	0.61769		551.5	0.61702	0.61836		353	0.544	0.566		353	0.567	0.557
551	0.61268	0.61959		551	0.61855	0.62011		352	0.546	0.568		352	0.569	0.558
550.5	0.61485	0.62165		550.5	0.62034	0.62215		351	0.547	0.569		351	0.571	0.56
550	0.61706	0.62351		550	0.62221	0.62417		350	0.548	0.57		350	0.572	0.561
549.5	0.61947	0.62563		549.5	0.62454	0.62625
549	0.62166	0.62744		549	0.62677	0.62808
548.5	0.62334	0.62909		548.5	0.62918	0.6297
548	0.62496	0.63099		548	0.63107	0.63163
547.5	0.62664	0.63287		547.5	0.63297	0.6336
547	0.62837	0.63455		547	0.63461	0.6354
546.5	0.63032	0.63664		546.5	0.63637	0.63749
546	0.63241	0.63858		546	0.63807	0.63963
545.5	0.63463	0.64097		545.5	0.6403	0.64187
545	0.6366	0.64278		545	0.6424	0.64395
544.5	0.63848	0.64461		544.5	0.64459	0.64575
544	0.64026	0.64655		544	0.64649	0.64745
543.5	0.64195	0.64853		543.5	0.64822	0.64929
543	0.64376	0.65047		543	0.64993	0.65124
542.5	0.64598	0.65257		542.5	0.65175	0.6534
542	0.64814	0.6546		542	0.65356	0.65552
541.5	0.65027	0.65652		541.5	0.65575	0.65742
541	0.652	0.65841		541	0.65797	0.65936
540.5	0.65378	0.66027		540.5	0.66006	0.66144
540	0.65547	0.66197		540	0.6621	0.66327
539.5	0.65704	0.66356		539.5	0.6639	0.66497
539	0.659	0.66519		539	0.66574	0.66671
538.5	0.66122	0.66745		538.5	0.6678	0.66889
538	0.6636	0.66973		538	0.6698	0.67103
537.5	0.66571	0.67167		537.5	0.67215	0.67302
537	0.66786	0.67349		537	0.67453	0.67495
536.5	0.66984	0.6754		536.5	0.67656	0.67687
536	0.67176	0.67753		536	0.67846	0.67914
535.5	0.67356	0.67948		535.5	0.68021	0.68122
535	0.67544	0.68156		535	0.68196	0.68353
534.5	0.67755	0.68382		534.5	0.68375	0.68591
534	0.67947	0.68596		534	0.6858	0.68805
533.5	0.68128	0.68815		533.5	0.68796	0.69004
533	0.68314	0.68992		533	0.69041	0.6919
532.5	0.68475	0.69147		532.5	0.69215	0.69351
532	0.68653	0.6932		532	0.69393	0.69534
531.5	0.68864	0.69501		531.5	0.69582	0.69743
531	0.69109	0.69732		531	0.69765	0.69982
530.5	0.6932	0.69959		530.5	0.69949	0.70215
530	0.69548	0.70168		530	0.70185	0.70437
529.5	0.69766	0.70356		529.5	0.70418	0.70621
529	0.6995	0.7055		529	0.70651	0.70788
528.5	0.70112	0.70728		528.5	0.70857	0.70959
528	0.70316	0.70907		528	0.71066	0.7114
527.5	0.70503	0.71129		527.5	0.71235	0.71359
527	0.70719	0.71361		527	0.71436	0.71595
526.5	0.70927	0.71616		526.5	0.71643	0.71829
526	0.71159	0.71865		526	0.71897	0.72075
525.5	0.7134	0.72075		525.5	0.72104	0.72276
525	0.71536	0.7226		525	0.7233	0.72458
524.5	0.71738	0.72435		524.5	0.72535	0.72639
524	0.71941	0.72615		524	0.72729	0.7285
523.5	0.72132	0.72807		523.5	0.72919	0.73064
523	0.72371	0.73022		523	0.73124	0.73301
522.5	0.72612	0.73248		522.5	0.73321	0.7353
522	0.72839	0.73484		522	0.73554	0.7375
521.5	0.73029	0.73658		521.5	0.73784	0.73939
521	0.73233	0.73839		521	0.74021	0.74119
520.5	0.7339	0.7403		520.5	0.74189	0.74311
520	0.73565	0.74204		520	0.74392	0.74496
519.5	0.73772	0.74403		519.5	0.74579	0.74705
519	0.74021	0.74645		519	0.748	0.74962
518.5	0.74268	0.74888		518.5	0.75035	0.75222
518	0.74546	0.75124		518	0.75293	0.75455
517.5	0.7478	0.75354		517.5	0.75532	0.75674
517	0.74999	0.7556		517	0.75768	0.75891
516.5	0.75189	0.75753		516.5	0.75989	0.76093
516	0.75366	0.75937		516	0.7617	0.76305
515.5	0.75556	0.76148		515.5	0.76336	0.76504
515	0.75775	0.76408		515	0.76508	0.76759
514.5	0.75993	0.76628		514.5	0.76709	0.76982
514	0.76239	0.76871		514	0.7697	0.77221
513.5	0.76441	0.77097		513.5	0.77217	0.7745
513	0.76634	0.77304		513	0.77499	0.7765
512.5	0.76814	0.77493		512.5	0.77713	0.77852
512	0.76979	0.77679		512	0.77909	0.78059
511.5	0.77194	0.77876		511.5	0.78118	0.78289
511	0.77422	0.78096		511	0.78295	0.78517
510.5	0.77671	0.78324		510.5	0.78499	0.78733
510	0.7792	0.78564		510	0.78728	0.78971
509.5	0.78141	0.78784		509.5	0.7898	0.79169
509	0.78337	0.78989		509	0.79242	0.79391
508.5	0.78537	0.79161		508.5	0.79477	0.79577
508	0.78741	0.79382		508	0.79692	0.79798
507.5	0.78927	0.79607		507.5	0.79887	0.80012
507	0.79168	0.79869		507	0.80085	0.80274
506.5	0.79407	0.80139		506.5	0.80308	0.80543
506	0.79667	0.80402		506	0.80577	0.80814
505.5	0.79895	0.80635		505.5	0.80813	0.81032
505	0.80109	0.80835		505	0.81059	0.81237
504.5	0.80327	0.81023		504.5	0.81298	0.81456
504	0.80505	0.81224		504	0.81506	0.81669
503.5	0.80736	0.81437		503.5	0.81738	0.81886
503	0.8099	0.81695		503	0.81941	0.82158
502.5	0.81225	0.81957		502.5	0.82161	0.82392
502	0.81454	0.82227		502	0.82403	0.8264
501.5	0.81677	0.82416		501.5	0.8264	0.8285
501	0.81901	0.82604		501	0.82896	0.83048
500.5	0.82085	0.82783		500.5	0.83108	0.83215
500	0.82279	0.82965		500	0.83291	0.83408
499.5	0.825	0.83166		499.5	0.83476	0.83641
499	0.82736	0.83387		499	0.83673	0.8391
498.5	0.82963	0.83658		498.5	0.83898	0.84162
498	0.83235	0.8394		498	0.84165	0.8445
497.5	0.83466	0.84189		497.5	0.8443	0.847
497	0.83679	0.84411		497	0.84706	0.84909
496.5	0.8391	0.84631		496.5	0.84985	0.85107
496	0.84124	0.8486		496	0.85219	0.85342
495.5	0.84347	0.85102		495.5	0.85444	0.85585
495	0.8459	0.85352		495	0.85667	0.85833
494.5	0.84842	0.85576		494.5	0.85896	0.86103
494	0.85092	0.85785		494	0.86156	0.86332
493.5	0.8534	0.86013		493.5	0.86427	0.86549
493	0.8557	0.86235		493	0.86661	0.86769
492.5	0.85819	0.86456		492.5	0.86885	0.86994
492	0.8605	0.86661		492	0.8711	0.87211
491.5	0.86257	0.86908		491.5	0.87306	0.87443
491	0.86532	0.87198		491	0.87522	0.87745
490.5	0.86775	0.87474		490.5	0.87764	0.88037
490	0.87017	0.87697		490	0.88044	0.88297
489.5	0.87257	0.87916		489.5	0.8835	0.88518
489	0.8748	0.88129		489	0.88614	0.88723
488.5	0.87704	0.88361		488.5	0.88854	0.88952
488	0.87953	0.88619		488	0.89088	0.892
487.5	0.88205	0.889		487.5	0.89319	0.89492
487	0.88462	0.89189		487	0.89563	0.89768
486.5	0.88725	0.89501		486.5	0.89823	0.90064
486	0.88978	0.89736		486	0.90074	0.90331
485.5	0.89214	0.89957		485.5	0.90335	0.90546
485	0.89448	0.90166		485	0.90603	0.90761
484.5	0.89655	0.90378		484.5	0.90821	0.90986
484	0.89899	0.90621		484	0.91046	0.91237
483.5	0.90149	0.90896		483.5	0.91278	0.9151
483	0.90404	0.91173		483	0.91539	0.91805
482.5	0.90672	0.91448		482.5	0.91827	0.9208
482	0.90923	0.91702		482	0.92135	0.92319
481.5	0.91136	0.91925		481.5	0.92451	0.92547
481	0.91358	0.92139		481	0.92705	0.9276
480.5	0.91588	0.92358		480.5	0.92924	0.92994
480	0.9187	0.9261		480	0.93148	0.93244
479.5	0.92167	0.9292		479.5	0.9336	0.93535
479	0.92465	0.93201		479	0.93599	0.93827
478.5	0.92783	0.93497		478.5	0.93886	0.94125
478	0.93039	0.93773		478	0.94168	0.94393
477.5	0.9327	0.94016		477.5	0.94471	0.9463
477	0.93494	0.9425		477	0.94744	0.94864
476.5	0.93713	0.94489		476.5	0.94992	0.95104
476	0.93952	0.94754		476	0.95243	0.95397
475.5	0.94244	0.95053		475.5	0.9547	0.95701
475	0.94556	0.95379		475	0.95743	0.96025
474.5	0.9487	0.95702		474.5	0.96065	0.96351
474	0.95149	0.95977		474	0.96384	0.96618
473.5	0.95392	0.96216		473.5	0.96704	0.96877
473	0.95642	0.96438		473	0.9697	0.97106
472.5	0.95868	0.96681		472.5	0.97196	0.97338
472	0.96101	0.96928		472	0.97423	0.97576
471.5	0.96394	0.97208		471.5	0.97649	0.9788
471	0.96685	0.97506		471	0.97904	0.98191
470.5	0.96992	0.97817		470.5	0.9822	0.98483
470	0.97274	0.98095		470	0.98551	0.98767
469.5	0.97538	0.98349		469.5	0.98892	0.99029
469	0.97783	0.98591		469	0.99179	0.99295
468.5	0.98031	0.98845		468.5	0.99425	0.99563
468	0.98306	0.99142		468	0.99685	0.99859
467.5	0.98608	0.99474		467.5	0.99918	1.0019
467	0.9892	0.99819		467	1.00184	1.00489
466.5	0.99244	1.00185		466.5	1.00516	1.00833
466	0.99523	1.00474		466	1.00819	1.01098
465.5	0.99802	1.00766		465.5	1.01152	1.01359
465	1.00086	1.01053		465	1.0145	1.01638
464.5	1.00364	1.01328		464.5	1.01731	1.01962
464	1.00661	1.01595		464	1.02001	1.02276
463.5	1.01002	1.01912		463.5	1.02262	1.02591
463	1.01342	1.02211		463	1.02574	1.02898
462.5	1.01677	1.02552		462.5	1.02907	1.03202
462	1.01971	1.02815		462	1.03233	1.03452
461.5	1.02203	1.03075		461.5	1.03565	1.03687
461	1.02473	1.03359		461	1.03878	1.03957
460.5	1.0274	1.03636		460.5	1.04156	1.04249
460	1.03041	1.03952		460	1.04439	1.04531
459.5	1.03405	1.04336		459.5	1.0474	1.04899
459	1.0375	1.04669		459	1.05039	1.05244
458.5	1.04119	1.05024		458.5	1.05408	1.05575
458	1.04429	1.05321		458	1.05741	1.05836
457.5	1.04715	1.056		457.5	1.06115	1.06108
457	1.04974	1.05863		457	1.06432	1.06372
456.5	1.05243	1.06139		456.5	1.06698	1.0666
456	1.05549	1.06456		456	1.06967	1.06971
455.5	1.05891	1.06862		455.5	1.07204	1.07359
455	1.0624	1.07219		455	1.07486	1.0773
454.5	1.06556	1.07595		454.5	1.07832	1.08097
454	1.06877	1.07912		454	1.08183	1.08436
453.5	1.07167	1.08193		453.5	1.08562	1.08734
453	1.07453	1.08479		453	1.08892	1.08998
452.5	1.07742	1.08757		452.5	1.09196	1.09256
452	1.08031	1.0906		452	1.0946	1.09556
451.5	1.08402	1.09417		451.5	1.09724	1.09919
451	1.08732	1.09741		451	1.09989	1.10215
450.5	1.09064	1.10056		450.5	1.10332	1.10521
450	1.09381	1.10345		450	1.10693	1.10817
449.5	1.09641	1.10645		449.5	1.11042	1.11082
449	1.09902	1.10944		449	1.11426	1.11319
448.5	1.10166	1.11202		448.5	1.11714	1.11573
448	1.10438	1.11464		448	1.11977	1.11876
447.5	1.10781	1.11814		447.5	1.12212	1.12258
447	1.11133	1.12156		447	1.12479	1.12665
446.5	1.11482	1.1251		446.5	1.12834	1.13076
446	1.11908	1.12883		446	1.13209	1.13472
445.5	1.12255	1.13239		445.5	1.13599	1.1378
445	1.12577	1.13627		445	1.13993	1.14046
444.5	1.12936	1.1396		444.5	1.14323	1.14338
444	1.13233	1.14282		444	1.14617	1.14596
443.5	1.13553	1.14561		443.5	1.14902	1.14867
443	1.13935	1.14859		443	1.15213	1.15204
442.5	1.143	1.15207		442.5	1.15527	1.15571
442	1.14657	1.15556		442	1.15951	1.15952
441.5	1.14982	1.15896		441.5	1.16359	1.16294
441	1.15272	1.16246		441	1.16769	1.16605
440.5	1.15583	1.16586		440.5	1.17128	1.16918
440	1.15899	1.16892		440	1.17437	1.17217
439.5	1.16199	1.1722		439.5	1.17731	1.17552
439	1.16594	1.17573		439	1.18024	1.17932
438.5	1.16974	1.17947		438.5	1.18359	1.18312
438	1.17371	1.18332		438	1.18754	1.18679
437.5	1.17732	1.18733		437.5	1.19122	1.19061
437	1.18022	1.19105		437	1.19496	1.19395
436.5	1.18319	1.1939		436.5	1.1984	1.19673
436	1.18637	1.19698		436	1.2018	1.19973
435.5	1.18983	1.20039		435.5	1.20499	1.20328
435	1.19395	1.20353		435	1.20822	1.20715
434.5	1.19808	1.2074		434.5	1.21185	1.21117
434	1.20155	1.21174		434	1.21563	1.21482
433.5	1.20494	1.21644		433.5	1.22001	1.21844
433	1.20829	1.22064		433	1.2241	1.22224
432.5	1.21152	1.22449		432.5	1.22791	1.22588
432	1.21466	1.22822		432	1.23156	1.22915
431.5	1.21852	1.23182		431.5	1.23515	1.23284
431	1.22269	1.23516		431	1.23854	1.23682
430.5	1.22714	1.23897		430.5	1.24229	1.24118
430	1.23096	1.243		430	1.24614	1.24469
429.5	1.23466	1.24699		429.5	1.25016	1.24796
429	1.23799	1.25053		429	1.25346	1.25081
428.5	1.24146	1.25421		428.5	1.25709	1.25414
428	1.24546	1.25762		428	1.26066	1.25786
427.5	1.25003	1.26159		427.5	1.26463	1.26224
427	1.25439	1.26545		427	1.2687	1.2665
426.5	1.25889	1.26993		426.5	1.27325	1.27091
426	1.26235	1.27455		426	1.2776	1.27498
425.5	1.26599	1.27897		425.5	1.28195	1.27871
425	1.26949	1.28316		425	1.28554	1.2819
424.5	1.27312	1.28712		424.5	1.28874	1.28539
424	1.27726	1.29081		424	1.29167	1.28898
423.5	1.28195	1.29445		423.5	1.29518	1.29346
423	1.28616	1.29827		423	1.29906	1.2976
422.5	1.29052	1.30248		422.5	1.30392	1.30234
422	1.29411	1.30658		422	1.30826	1.3062
421.5	1.29756	1.31108		421.5	1.31287	1.31005
421	1.30086	1.31502		421	1.31684	1.31381
420.5	1.30454	1.31886		420.5	1.32032	1.31743
420	1.30901	1.3225		420	1.32373	1.32129
419.5	1.31383	1.32627		419.5	1.32719	1.32588
419	1.31848	1.33007		419	1.33132	1.33011
418.5	1.32335	1.3342		418.5	1.3363	1.33447
418	1.32754	1.33867		418	1.34111	1.3385
417.5	1.33111	1.34369		417.5	1.34601	1.3422
417	1.33497	1.34812		417	1.35037	1.34573
416.5	1.33849	1.35237		416.5	1.3541	1.34979
416	1.34228	1.35624		416	1.35784	1.35407
415.5	1.34692	1.36036		415.5	1.36206	1.35921
415	1.3518	1.36445		415	1.36628	1.36372
414.5	1.35649	1.3696		414.5	1.37122	1.36847
414	1.36054	1.3745		414	1.37613	1.37273
413.5	1.36486	1.37972		413.5	1.38086	1.37686
413	1.36945	1.38438		413	1.38504	1.38073
412.5	1.37347	1.38865		412.5	1.38871	1.38449
412	1.37819	1.39262		412	1.39227	1.38839
411.5	1.38301	1.39631		411.5	1.39599	1.3927
411	1.38785	1.40033		411	1.40053	1.39752
410.5	1.393	1.40512		410.5	1.40566	1.40213
410	1.39733	1.40969		410	1.41043	1.40608
409.5	1.40108	1.41463		409.5	1.41553	1.41001
409	1.40456	1.41888		409	1.42006	1.41367
408.5	1.40823	1.4231		408.5	1.42442	1.41785
408	1.41303	1.42717		408	1.42864	1.42195
407.5	1.41821	1.43161		407.5	1.4329	1.42686
407	1.42299	1.43649		407	1.43716	1.43172
406.5	1.42787	1.44195		406.5	1.44196	1.43703
406	1.43252	1.44718		406	1.44681	1.4416
405.5	1.43641	1.45217		405.5	1.45187	1.44619
405	1.44077	1.45706		405	1.45636	1.45018
404.5	1.44495	1.46148		404.5	1.46058	1.45417
404	1.44955	1.46572		404	1.46514	1.45889
403.5	1.45508	1.47015		403.5	1.46986	1.46415
403	1.46003	1.47415		403	1.47388	1.46917
402.5	1.46547	1.47877		402.5	1.47911	1.47438
402	1.47062	1.48343		402	1.48426	1.47865
401.5	1.47547	1.48824		401.5	1.48942	1.48251
401	1.47983	1.49297		401	1.4944	1.48612
400.5	1.48356	1.49712		400.5	1.49853	1.48985
400	1.48621	1.5014		400	1.50131	1.49438

## Sheet: Supplementary Figure 4
Supplementary Figure 4a				Supplementary Figure 4b-d
Wavelength (nm)	CD (mdeg)			Wavelength (nm)	CD (mdeg)
	D-GSH	L-GSH			D3.3	L3.3	D9	L9	D15	L15
260	-0.03609	-0.3203		260	-0.54948	0.22614	0.34722	-0.51209	0.16214	-0.09698
259	-0.16479	-0.27465		259.9	-0.51871	0.28317	0.32076	-0.48471	0.1152	-0.06177
258	-0.17079	-0.24285		259.8	-0.51297	0.27132	0.35585	-0.53996	0.15052	-0.09866
257	0.0705	-0.05346		259.7	-0.45147	0.29952	0.42145	-0.59969	0.23317	-0.09236
256	-0.10485	-0.01914		259.6	-0.46507	0.27316	0.36995	-0.56655	0.22832	-0.1118
255	0.06156	-0.1647		259.5	-0.46193	0.28412	0.35779	-0.61955	0.21259	-0.08416
254	-0.1065	-0.30327		259.4	-0.52979	0.26959	0.31809	-0.60784	0.20465	-0.08228
253	0.12243	-0.3299		259.3	-0.49928	0.33146	0.28701	-0.59205	0.21776	-0.02597
252	0.18994	-0.21038		259.2	-0.50207	0.33069	0.27381	-0.61451	0.1727	-0.0528
251	0.20193	-0.29494		259.1	-0.48152	0.33364	0.30048	-0.60388	0.25119	-0.07007
250	0.13137	-0.13693		259	-0.47708	0.3453	0.36833	-0.63591	0.1868	-0.01204
249	0.15448	-0.21421		258.9	-0.4832	0.33814	0.35162	-0.64951	0.15978	0.00815
248	0.08473	-0.35093		258.8	-0.47456	0.31139	0.32738	-0.62713	0.11569	-0.00504
247	0.33877	-0.37982		258.7	-0.49318	0.31066	0.42485	-0.525	0.06531	-0.01054
246	0.000335584	-0.53039		258.6	-0.46061	0.31251	0.40956	-0.64339	0.04491	-0.01781
245	0.28537	-0.55848		258.5	-0.44278	0.31087	0.38526	-0.61033	0.05587	0.08639
244	0.13943	-0.6613		258.4	-0.42877	0.31041	0.33615	-0.56795	0.06881	0.08286
243	0.34894	-0.96344		258.3	-0.48794	0.262	0.20379	-0.65905	0.04908	0.04116
242	0.44351	-1.36667		258.2	-0.53172	0.23065	0.16947	-0.61964	0.11297	0.01371
241	0.75795	-1.5225		258.1	-0.56361	0.26636	0.09713	-0.52921	0.13709	0.08283
240	0.81784	-1.90951		258	-0.47963	0.30888	0.06159	-0.53255	0.16729	0.15876
239	0.84559	-2.19935		257.9	-0.46192	0.2957	0.11707	-0.53258	0.1993	0.20202
238	1.27085	-2.31498		257.8	-0.45974	0.2991	0.17199	-0.50275	0.16043	0.09825
237	1.09935	-2.66279		257.7	-0.50084	0.30771	0.11318	-0.50607	0.15185	0.09757
236	1.75955	-3.09276		257.6	-0.50559	0.29361	0.2388	-0.44808	0.0842	0.07737
235	2.17962	-3.42011		257.5	-0.49225	0.31402	0.32092	-0.48725	0.11733	0.04028
234	2.70029	-4.04836		257.4	-0.51235	0.31339	0.37123	-0.47942	0.13628	0.00808
233	2.88475	-4.70279		257.3	-0.53376	0.33812	0.3954	-0.47929	0.2648	0.01118
232	2.81422	-5.66438		257.2	-0.53023	0.3208	0.44869	-0.53761	0.34997	-0.00222
231	3.25875	-6.05476		257.1	-0.51727	0.33429	0.43736	-0.52046	0.36844	0.000604013
230	3.47404	-6.42205		257	-0.54306	0.33439	0.37548	-0.53622	0.40472	-0.07045
229	3.92439	-7.13081		256.9	-0.55088	0.34102	0.40963	-0.57042	0.36015	-0.14344
228	4.33923	-7.6081		256.8	-0.53193	0.38261	0.39683	-0.6255	0.36133	-0.19338
227	4.62441	-8.55159		256.7	-0.5271	0.38249	0.40796	-0.61665	0.28769	-0.18002
226	4.84812	-9.13782		256.6	-0.53583	0.39012	0.43423	-0.68756	0.30457	-0.15294
225	4.67637	-9.78261		256.5	-0.51725	0.41134	0.37638	-0.71239	0.28411	-0.15592
224	4.02239	-10.2379		256.4	-0.5746	0.42652	0.40959	-0.7729	0.22708	-0.26669
223	3.82082	-10.3679		256.3	-0.57263	0.40966	0.48584	-0.79281	0.2774	-0.29447
222	3.82781	-10.2187		256.2	-0.58203	0.45035	0.53139	-0.75583	0.30452	-0.32209
221	3.69177	-10.2701		256.1	-0.58221	0.45781	0.47744	-0.65677	0.27114	-0.32288
220	3.65341	-10.1469		256	-0.57289	0.48408	0.51302	-0.67575	0.25035	-0.29911
219	2.99369	-10.0329		255.9	-0.58959	0.48298	0.45957	-0.63369	0.26099	-0.35656
218	2.47879	-9.78051		255.8	-0.54011	0.5239	0.42727	-0.6017	0.2435	-0.32338
217	2.00045	-9.23058		255.7	-0.51332	0.54362	0.47276	-0.58139	0.14317	-0.31784
216	1.60453	-8.71319		255.6	-0.46531	0.55661	0.41969	-0.53576	0.10981	-0.32015
215	1.13796	-8.22707		255.5	-0.4444	0.58379	0.30188	-0.53426	0.09534	-0.31257
214	0.53385	-7.7272		255.4	-0.47157	0.62418	0.31312	-0.49032	0.11635	-0.25135
213	0.3151	-6.91672		255.3	-0.43098	0.62798	0.35431	-0.52746	0.20317	-0.18576
212	-0.09745	-6.28202		255.2	-0.46452	0.59026	0.37883	-0.50013	0.25065	-0.19758
211	-0.37803	-5.63517		255.1	-0.47572	0.58477	0.35516	-0.42647	0.32964	-0.1978
210	-0.737	-5.22423		255	-0.47231	0.60569	0.32605	-0.39451	0.34976	-0.2314
209	-0.31284	-5.24924		254.9	-0.50719	0.57297	0.19915	-0.4321	0.30978	-0.24546
208	-0.20492	-5.27227		254.8	-0.48525	0.60589	0.23189	-0.45865	0.26812	-0.17604
207	0.3106	-5.82383		254.7	-0.42524	0.62032	0.32435	-0.50853	0.28862	-0.16403
206	1.13531	-6.16452		254.6	-0.42342	0.64178	0.32028	-0.60314	0.36872	-0.16205
205	1.72572	-7.11835		254.5	-0.46013	0.61081	0.3948	-0.58193	0.47391	-0.11513
204	3.29939	-7.9195		254.4	-0.46555	0.5927	0.38827	-0.64605	0.49061	-0.12679
203	4.74238	-9.79286		254.3	-0.4313	0.61705	0.4735	-0.64311	0.40874	-0.09738
202	6.28582	-10.6843		254.2	-0.51055	0.59219	0.45122	-0.64131	0.47968	-0.08551
201	5.39364	-13.0064		254.1	-0.5375	0.57818	0.51233	-0.6333	0.50053	-0.10115
200	7.6405	-16.2385		254	-0.50399	0.58866	0.41927	-0.58058	0.46542	-0.09779
199	9.82897	-16.2738		253.9	-0.50501	0.60327	0.41543	-0.58821	0.47073	-0.12326
198	7.66833	-15.839		253.8	-0.50284	0.6053	0.36049	-0.62601	0.4471	-0.08595
197	2.0814	-12.302		253.7	-0.50521	0.58129	0.27329	-0.58037	0.44791	-0.09088
196	-4.34096	-9.72104		253.6	-0.49164	0.59067	0.29648	-0.59376	0.35192	-0.11372
195	-7.37246	-6.98481		253.5	-0.50971	0.55888	0.26667	-0.58147	0.28543	-0.14021
194	-8.72983	-5.17867		253.4	-0.52317	0.54469	0.28085	-0.51805	0.23884	-0.11521
193	-8.85125	-5.50444		253.3	-0.51824	0.55542	0.27236	-0.49295	0.21256	-0.12239
192	-6.79237	-5.3615		253.2	-0.57078	0.55321	0.26953	-0.6152	0.16544	-0.13097
191	-6.89285	-4.95649		253.1	-0.61047	0.52202	0.27934	-0.48568	0.18257	-0.07982
190	-7.10043	-4.60572		253	-0.61667	0.50869	0.21317	-0.49133	0.10391	-0.04385
				252.9	-0.60846	0.54539	0.2323	-0.5664	0.06329	-0.05928
				252.8	-0.64696	0.54089	0.27228	-0.61367	0.04672	-0.00311
				252.7	-0.65905	0.59024	0.21154	-0.60447	0.09925	-0.02325
				252.6	-0.67383	0.61491	0.21153	-0.68938	0.10814	0.00788
				252.5	-0.74942	0.58596	0.21951	-0.68352	0.18091	0.00939
				252.4	-0.81234	0.54729	0.20699	-0.62341	0.17284	0.03699
				252.3	-0.885	0.51811	0.20646	-0.6347	0.16646	0.06533
				252.2	-0.88887	0.5237	0.24537	-0.65006	0.17345	0.04044
				252.1	-0.83251	0.54265	0.22248	-0.59886	0.08484	0.03101
				252	-0.81971	0.55475	0.22896	-0.48865	0.0731	0.10053
				251.9	-0.74478	0.59557	0.30472	-0.54401	0.09809	0.09379
				251.8	-0.75976	0.61074	0.28978	-0.54823	0.20922	0.16519
				251.7	-0.7674	0.59609	0.34777	-0.51126	0.25275	0.17857
				251.6	-0.7866	0.60367	0.43767	-0.62975	0.2477	0.1931
				251.5	-0.854	0.5547	0.42847	-0.6894	0.25667	0.12313
				251.4	-0.88001	0.56614	0.44737	-0.67443	0.28541	0.12947
				251.3	-0.83689	0.54215	0.50043	-0.6552	0.32381	0.16526
				251.2	-0.87115	0.53251	0.47443	-0.725	0.29495	0.12742
				251.1	-0.85077	0.59212	0.42888	-0.85818	0.30284	0.10367
				251	-0.83283	0.55502	0.34481	-0.9165	0.23391	0.11271
				250.9	-0.81745	0.57271	0.38297	-0.879	0.20158	0.12453
				250.8	-0.84881	0.5669	0.37839	-0.87986	0.0687	0.0434
				250.7	-0.85461	0.56972	0.37378	-0.84588	0.10693	0.0587
				250.6	-0.88321	0.5648	0.33751	-0.88211	0.17328	0.05711
				250.5	-0.94316	0.57739	0.28585	-0.84286	0.21318	0.10588
				250.4	-0.95151	0.53985	0.26578	-0.88789	0.23714	0.09463
				250.3	-0.98325	0.54535	0.35008	-0.77084	0.21274	0.07076
				250.2	-0.96279	0.5914	0.37377	-0.70671	0.25276	0.06453
				250.1	-0.91804	0.6133	0.40968	-0.73399	0.2369	0.06433
				250	-0.86946	0.63184	0.40318	-0.76346	0.21521	0.02976
				249.9	-0.86898	0.63696	0.46953	-0.7357	0.21851	0.07435
				249.8	-0.85028	0.60584	0.4228	-0.78677	0.13334	0.16015
				249.7	-0.83913	0.60084	0.46525	-0.77838	0.16326	0.19397
				249.6	-0.82599	0.61719	0.44481	-0.85048	0.12736	0.26164
				249.5	-0.87754	0.62432	0.3566	-0.82632	0.12065	0.31241
				249.4	-0.86249	0.68276	0.34128	-0.81641	0.11057	0.31808
				249.3	-0.85768	0.67885	0.23891	-0.84752	0.13377	0.29304
				249.2	-0.85408	0.70811	0.20695	-0.82613	0.17645	0.29483
				249.1	-0.86079	0.71506	0.15602	-0.79395	0.24227	0.38458
				249	-0.86857	0.7272	0.22216	-0.75361	0.18529	0.35291
				248.9	-0.82712	0.69681	0.24047	-0.7618	0.16066	0.43795
				248.8	-0.79616	0.69463	0.2399	-0.80446	0.15268	0.46121
				248.7	-0.8132	0.7056	0.22021	-0.78584	0.25272	0.46572
				248.6	-0.83022	0.68162	0.22629	-0.7438	0.15764	0.45648
				248.5	-0.85223	0.66888	0.27823	-0.66804	0.05092	0.40262
				248.4	-0.8323	0.6697	0.23359	-0.75143	-0.000145799	0.34943
				248.3	-0.79847	0.66341	0.19639	-0.76212	0.0703	0.35659
				248.2	-0.83864	0.66513	0.22789	-0.7564	0.08112	0.36773
				248.1	-0.83272	0.65303	0.18686	-0.74151	0.12381	0.41445
				248	-0.79839	0.64559	0.12109	-0.78216	0.07277	0.3195
				247.9	-0.78721	0.63184	0.12507	-0.77002	0.0657	0.31448
				247.8	-0.786	0.62023	0.19615	-0.72195	0.01961	0.31317
				247.7	-0.81627	0.60214	0.23692	-0.78874	-0.00766	0.30684
				247.6	-0.80774	0.59553	0.19795	-0.76991	0.00825	0.33899
				247.5	-0.76132	0.61441	0.20785	-0.79292	-0.08809	0.2597
				247.4	-0.80265	0.6204	0.24967	-0.79885	-0.11589	0.19964
				247.3	-0.81996	0.59292	0.21452	-0.71641	-0.11184	0.2234
				247.2	-0.86703	0.58483	0.18384	-0.69665	-0.17629	0.12372
				247.1	-0.86629	0.59055	0.2582	-0.69884	-0.23164	0.03988
				247	-0.86448	0.60306	0.23708	-0.63866	-0.2241	-0.01601
				246.9	-0.92854	0.5678	0.30528	-0.65234	-0.20027	-0.04794
				246.8	-0.92921	0.60421	0.29878	-0.64509	-0.1819	0.04186
				246.7	-0.90141	0.59872	0.32888	-0.72167	-0.19867	0.00683
				246.6	-0.93281	0.58254	0.30398	-0.61375	-0.20762	-0.05824
				246.5	-0.94388	0.58899	0.28418	-0.66833	-0.21235	-0.18584
				246.4	-0.94236	0.57063	0.35055	-0.62179	-0.13895	-0.19877
				246.3	-0.97403	0.55321	0.37738	-0.70802	-0.03514	-0.15334
				246.2	-1.01327	0.53212	0.3614	-0.73911	-0.00707	-0.24077
				246.1	-1.03686	0.52803	0.22073	-0.77806	0.06874	-0.22904
				246	-0.97203	0.56974	0.16254	-0.78641	0.10169	-0.22863
				245.9	-0.9734	0.59227	0.20861	-0.73356	0.03917	-0.2627
				245.8	-0.94374	0.5839	0.23356	-0.74603	0.04481	-0.22086
				245.7	-0.96567	0.60444	0.28382	-0.66961	0.15265	-0.17478
				245.6	-0.94713	0.58143	0.34239	-0.65008	0.2624	-0.176
				245.5	-0.96104	0.54188	0.34327	-0.76189	0.39574	-0.11267
				245.4	-0.96565	0.55817	0.2857	-0.8027	0.34253	-0.16374
				245.3	-0.92806	0.60678	0.2579	-0.73322	0.27719	-0.13062
				245.2	-0.94446	0.59931	0.29734	-0.63112	0.33507	-0.16578
				245.1	-0.92101	0.6636	0.41625	-0.68747	0.38316	-0.15112
				245	-0.93877	0.62069	0.43402	-0.72547	0.43354	-0.04811
				244.9	-0.87064	0.65062	0.32543	-0.71922	0.34856	0.02315
				244.8	-0.84653	0.69234	0.21396	-0.70229	0.38803	0.08504
				244.7	-0.8	0.69248	0.20125	-0.67649	0.29107	-0.04767
				244.6	-0.83323	0.67058	0.243	-0.61625	0.27751	-0.00776
				244.5	-0.82518	0.66377	0.30158	-0.64656	0.28019	-0.01452
				244.4	-0.80541	0.6554	0.32666	-0.80717	0.21604	-0.06466
				244.3	-0.79596	0.65272	0.40546	-0.80681	0.14859	-0.01422
				244.2	-0.73501	0.72346	0.30778	-0.73907	0.14202	-0.0383
				244.1	-0.72688	0.72668	0.3616	-0.75209	0.13352	-0.00969
				244	-0.68774	0.7054	0.40719	-0.72196	0.06943	-0.08545
				243.9	-0.73322	0.66817	0.57441	-0.7042	-0.0381	-0.18782
				243.8	-0.75548	0.66182	0.60447	-0.75805	-0.17236	-0.21599
				243.7	-0.71289	0.68626	0.51001	-0.70623	-0.09875	-0.18161
				243.6	-0.81382	0.61682	0.52267	-0.58633	-0.13354	-0.16107
				243.5	-0.77254	0.6508	0.46473	-0.6167	-0.18853	-0.18607
				243.4	-0.80848	0.63966	0.50336	-0.68973	-0.21692	-0.25552
				243.3	-0.80982	0.63923	0.5079	-0.6725	-0.12304	-0.26593
				243.2	-0.78913	0.68529	0.53187	-0.64655	-0.07335	-0.26805
				243.1	-0.77279	0.70305	0.48658	-0.72488	-0.11955	-0.19171
				243	-0.7716	0.73151	0.39004	-0.694	-0.07816	-0.22871
				242.9	-0.70926	0.71648	0.43159	-0.62749	-0.20406	-0.2358
				242.8	-0.7123	0.72215	0.37492	-0.72789	-0.13261	-0.23978
				242.7	-0.72971	0.74392	0.40774	-0.73069	-0.05863	-0.32489
				242.6	-0.69697	0.77529	0.4211	-0.79657	-0.09265	-0.31407
				242.5	-0.70474	0.7935	0.35872	-0.9169	-0.05571	-0.28582
				242.4	-0.68269	0.77635	0.35492	-0.88469	-0.03857	-0.21989
				242.3	-0.63514	0.80399	0.34309	-0.86673	0.05323	-0.18858
				242.2	-0.64122	0.81854	0.34124	-0.95881	0.08873	-0.11905
				242.1	-0.62506	0.85636	0.37176	-1.07058	0.08261	-0.06149
				242	-0.67844	0.8534	0.43577	-1.08982	0.10817	-0.07158
				241.9	-0.71553	0.80801	0.41466	-0.98169	0.19469	-0.0846
				241.8	-0.71058	0.82546	0.44575	-0.84171	0.26754	-0.01922
				241.7	-0.65967	0.9026	0.52613	-0.66012	0.30103	0.07633
				241.6	-0.67553	0.92336	0.52957	-0.62958	0.21262	0.01476
				241.5	-0.73481	0.94966	0.48528	-0.79123	0.28081	0.07217
				241.4	-0.72621	0.93064	0.66148	-0.60732	0.36623	0.06768
				241.3	-0.71593	0.94944	0.59018	-0.55441	0.5121	-0.01954
				241.2	-0.65018	0.96423	0.54537	-0.50425	0.46868	0.06272
				241.1	-0.64109	0.93424	0.47278	-0.57897	0.46207	0.15917
				241	-0.61925	0.92068	0.40721	-0.59257	0.5252	0.09262
				240.9	-0.62627	0.90508	0.41619	-0.76798	0.51915	0.12621
				240.8	-0.6648	0.93541	0.42525	-0.80199	0.49501	0.08536
				240.7	-0.63615	0.99548	0.36067	-0.65953	0.45571	0.0892
				240.6	-0.65626	1.01041	0.26547	-0.67822	0.39954	0.07052
				240.5	-0.65085	0.99013	0.32656	-0.70056	0.37034	0.03047
				240.4	-0.57897	0.99288	0.35284	-0.68507	0.3405	0.04622
				240.3	-0.53232	1.00853	0.41973	-0.70379	0.35932	0.09435
				240.2	-0.53034	1.03253	0.3536	-0.66549	0.25819	0.10758
				240.1	-0.54014	1.02992	0.36517	-0.67887	0.25037	0.01413
				240	-0.54958	1.06267	0.44198	-0.69732	0.29059	-0.000473695
				239.9	-0.49386	1.04016	0.51073	-0.72869	0.18395	-0.03561
				239.8	-0.49726	1.08265	0.56883	-0.83662	0.17695	-0.00181
				239.7	-0.54551	1.07801	0.54742	-0.89816	0.10486	0.04934
				239.6	-0.5714	1.05334	0.56914	-0.88326	0.11513	0.09624
				239.5	-0.52503	1.08538	0.61521	-0.87845	0.2687	0.06794
				239.4	-0.50272	1.08846	0.59831	-0.89191	0.2692	0.0986
				239.3	-0.54628	1.10248	0.5853	-0.82938	0.31916	0.0491
				239.2	-0.57705	1.11497	0.40146	-0.79973	0.2789	0.13742
				239.1	-0.56042	1.08701	0.31658	-0.75836	0.24779	0.1928
				239	-0.55295	1.07853	0.2601	-0.66523	0.25585	0.18997
				238.9	-0.56318	1.05719	0.16693	-0.622	0.29199	0.25388
				238.8	-0.58807	1.08211	0.14193	-0.60021	0.3418	0.25381
				238.7	-0.55668	1.10579	0.1529	-0.54734	0.34632	0.21201
				238.6	-0.52849	1.14048	0.28774	-0.5737	0.34119	0.31208
				238.5	-0.57244	1.13913	0.3596	-0.52463	0.38853	0.18332
				238.4	-0.56767	1.1504	0.40062	-0.49344	0.39822	0.17173
				238.3	-0.5663	1.15954	0.48717	-0.36793	0.37445	0.12397
				238.2	-0.57701	1.14441	0.55466	-0.3853	0.45056	0.10069
				238.1	-0.59677	1.16174	0.50087	-0.29517	0.58489	0.13806
				238	-0.54381	1.2032	0.52204	-0.36409	0.57004	0.13183
				237.9	-0.51473	1.26118	0.4671	-0.41005	0.49693	0.13587
				237.8	-0.53791	1.25459	0.43155	-0.51782	0.40023	0.11353
				237.7	-0.5279	1.23389	0.40325	-0.62169	0.35343	0.08323
				237.6	-0.50943	1.28054	0.41591	-0.60215	0.29941	-0.03033
				237.5	-0.45664	1.30057	0.41966	-0.72394	0.35016	0.01709
				237.4	-0.46192	1.29939	0.50405	-0.68168	0.45575	0.01042
				237.3	-0.42941	1.33501	0.59055	-0.70095	0.40632	-0.06917
				237.2	-0.4115	1.37871	0.62426	-0.57712	0.40341	-0.03037
				237.1	-0.39666	1.40481	0.63833	-0.56868	0.42579	-0.08708
				237	-0.41458	1.41724	0.59584	-0.38181	0.3504	0.01993
				236.9	-0.43183	1.40983	0.59316	-0.31235	0.34931	-0.01835
				236.8	-0.41391	1.40843	0.63893	-0.32382	0.42975	-0.04944
				236.7	-0.43669	1.38584	0.74078	-0.34839	0.45631	-0.02116
				236.6	-0.44117	1.37769	0.65873	-0.35075	0.46049	-0.01957
				236.5	-0.4992	1.36118	0.54647	-0.47591	0.46437	6.83e-05
				236.4	-0.54985	1.35048	0.53463	-0.64449	0.30867	-0.05698
				236.3	-0.53682	1.35896	0.44363	-0.66166	0.31199	-0.04596
				236.2	-0.50436	1.39832	0.51041	-0.7019	0.31898	-0.01863
				236.1	-0.48005	1.40399	0.45786	-0.65335	0.31375	-0.10285
				236	-0.51516	1.38858	0.38477	-0.64826	0.22614	-0.01142
				235.9	-0.51398	1.36718	0.37706	-0.52092	0.30408	-0.00837
				235.8	-0.47015	1.39879	0.37565	-0.52483	0.31454	-0.03203
				235.7	-0.4955	1.42067	0.36881	-0.59511	0.35978	0.09209
				235.6	-0.4819	1.45821	0.40468	-0.58315	0.43926	0.09786
				235.5	-0.54571	1.47204	0.46788	-0.53971	0.34096	0.07151
				235.4	-0.50634	1.50368	0.5754	-0.46688	0.46402	0.10648
				235.3	-0.54039	1.51205	0.6143	-0.53291	0.48653	0.05218
				235.2	-0.49223	1.53602	0.62965	-0.4672	0.364	0.07368
				235.1	-0.5012	1.57612	0.65971	-0.48735	0.29907	0.12902
				235	-0.55403	1.53907	0.66928	-0.48146	0.25283	0.04163
				234.9	-0.56587	1.51238	0.69298	-0.32858	0.19509	0.1016
				234.8	-0.60024	1.47196	0.58704	-0.28035	0.21639	0.00969
				234.7	-0.62896	1.50992	0.55929	-0.21206	0.12165	0.03219
				234.6	-0.66767	1.48505	0.46825	-0.23415	0.12086	-0.04256
				234.5	-0.6613	1.46041	0.47237	-0.20313	0.12972	-0.11335
				234.4	-0.67302	1.41469	0.44478	-0.23233	0.20949	-0.12249
				234.3	-0.6807	1.3819	0.40173	-0.25914	0.13109	-0.10147
				234.2	-0.71023	1.40996	0.39696	-0.39747	0.15072	-0.15357
				234.1	-0.7035	1.41638	0.45645	-0.40415	0.10664	-0.28268
				234	-0.68826	1.42428	0.58948	-0.346	0.03001	-0.32201
				233.9	-0.6882	1.40179	0.54678	-0.41775	0.01948	-0.38809
				233.8	-0.72394	1.38189	0.57671	-0.45893	-0.03086	-0.47727
				233.7	-0.71032	1.41222	0.60375	-0.32945	-0.19386	-0.57605
				233.6	-0.74984	1.42248	0.53916	-0.33864	-0.07468	-0.53394
				233.5	-0.756	1.42119	0.61516	-0.3922	-0.00497	-0.61521
				233.4	-0.7451	1.40323	0.57081	-0.27279	0.03009	-0.60381
				233.3	-0.75153	1.40415	0.48983	-0.46987	0.0779	-0.6362
				233.2	-0.7611	1.44762	0.4328	-0.45794	0.07457	-0.63241
				233.1	-0.80311	1.42121	0.44578	-0.4699	0.14371	-0.63892
				233	-0.7856	1.4503	0.37885	-0.43535	0.13121	-0.50181
				232.9	-0.76522	1.46061	0.3243	-0.64878	0.04113	-0.49539
				232.8	-0.74016	1.44371	0.35507	-0.62486	0.05432	-0.49267
				232.7	-0.73612	1.41971	0.24042	-0.70797	0.104	-0.47483
				232.6	-0.75155	1.3725	0.21356	-0.77227	0.29139	-0.42297
				232.5	-0.6748	1.38751	0.42554	-0.41913	0.32013	-0.29
				232.4	-0.66375	1.4313	0.4474	-0.5422	0.32924	-0.34181
				232.3	-0.70514	1.44928	0.4299	-0.44073	0.25814	-0.18562
				232.2	-0.79309	1.425	0.60649	-0.26907	0.27168	-0.17698
				232.1	-0.74116	1.4107	0.6716	-0.23774	0.45426	-0.10959
				232	-0.69649	1.48876	0.7388	-0.22412	0.41715	-0.05985
				231.9	-0.7176	1.43134	0.73031	-0.22027	0.32841	-0.11968
				231.8	-0.69718	1.43093	0.70926	-0.23926	0.23318	-0.15006
				231.7	-0.71151	1.4379	0.63125	-0.53519	0.3718	-0.05648
				231.6	-0.66605	1.43503	0.52097	-0.51785	0.20047	-0.1216
				231.5	-0.68001	1.48686	0.50564	-0.69374	0.2489	-0.11822
				231.4	-0.67051	1.48399	0.36892	-0.87171	0.33189	-0.09904
				231.3	-0.72849	1.47269	0.4492	-0.6335	0.46161	-0.02105
				231.2	-0.73018	1.49067	0.42618	-0.79716	0.47033	0.00334
				231.1	-0.73168	1.47052	0.38988	-0.7307	0.41904	0.00605
				231	-0.69419	1.48521	0.49154	-0.63343	0.38305	-0.02747
				230.9	-0.70865	1.51623	0.52585	-0.59129	0.38766	-0.03416
				230.8	-0.71776	1.54038	0.57778	-0.60813	0.36608	0.05043
				230.7	-0.73714	1.50505	0.60559	-0.52592	0.37795	-0.05747
				230.6	-0.77204	1.47791	0.49689	-0.57804	0.5075	0.06601
				230.5	-0.74236	1.42955	0.47148	-0.73825	0.41231	0.01515
				230.4	-0.7125	1.43169	0.46738	-0.59752	0.49155	-0.11635
				230.3	-0.76357	1.38315	0.45533	-0.6055	0.48384	-0.03939
				230.2	-0.79866	1.4083	0.42363	-0.65211	0.54808	-0.03049
				230.1	-0.8055	1.42892	0.51001	-0.79491	0.48213	0.01224
				230	-0.79868	1.42669	0.50361	-0.65397	0.66931	0.10785
				229.9	-0.82361	1.43992	0.66445	-0.55273	0.68004	0.0589
				229.8	-0.83034	1.48076	0.71399	-0.49607	0.68323	0.0633
				229.7	-0.81003	1.49178	0.70179	-0.55529	0.54327	-0.14106
				229.6	-0.78974	1.53598	0.66963	-0.62971	0.48893	-0.15969
				229.5	-0.78033	1.51688	0.72801	-0.47455	0.51109	-0.17703
				229.4	-0.80605	1.50604	0.88199	-0.40997	0.46197	-0.18045
				229.3	-0.79517	1.52855	0.87022	-0.34858	0.4801	-0.26367
				229.2	-0.85097	1.47953	0.81728	-0.38219	0.46447	-0.39285
				229.1	-0.85303	1.45787	0.643	-0.4871	0.48212	-0.23404
				229	-0.86965	1.40399	0.63375	-0.40506	0.51131	-0.21269
				228.9	-0.88231	1.40706	0.62157	-0.34569	0.52785	-0.16607
				228.8	-0.88506	1.42526	0.65333	-0.27998	0.61693	-0.12387
				228.7	-0.90169	1.43621	0.57468	-0.11432	0.69399	-0.11199
				228.6	-0.8991	1.44427	0.54029	-0.00112	0.7623	-0.17249
				228.5	-0.88321	1.44734	0.47693	-0.1555	0.67685	-0.22886
				228.4	-0.8745	1.43786	0.51429	-0.14142	0.61384	-0.36889
				228.3	-0.83467	1.4671	0.5423	-0.06157	0.48655	-0.5178
				228.2	-0.82862	1.49955	0.52746	0.02783	0.50683	-0.42556
				228.1	-0.80289	1.53794	0.47081	-0.02054	0.49324	-0.43745
				228	-0.81061	1.52157	0.44417	0.000867606	0.68211	-0.33859
				227.9	-0.85586	1.4892	0.47663	-0.17944	0.55467	-0.35151
				227.8	-0.81311	1.50753	0.31226	-0.16525	0.61711	-0.34895
				227.7	-0.80384	1.52203	0.40391	-0.18871	0.60009	-0.29008
				227.6	-0.8638	1.49106	0.3071	-0.19516	0.65988	-0.24191
				227.5	-0.78614	1.52185	0.42714	-0.1796	0.70271	-0.17069
				227.4	-0.82347	1.45844	0.45276	-0.33434	0.8056	-0.24986
				227.3	-0.84039	1.40454	0.4389	-0.32275	0.67941	-0.30081
				227.2	-0.8411	1.36481	0.41445	-0.32485	0.5939	-0.28151
				227.1	-0.81341	1.38501	0.42528	-0.18294	0.5399	-0.2982
				227	-0.78728	1.38628	0.50068	-0.2098	0.4498	-0.34759
				226.9	-0.84828	1.32447	0.54541	-0.43667	0.44633	-0.36128
				226.8	-0.82156	1.32368	0.66585	-0.42019	0.53983	-0.15856
				226.7	-0.79407	1.35766	0.54926	-0.43128	0.52412	0.02374
				226.6	-0.7664	1.39245	0.52667	-0.27798	0.74507	0.10745
				226.5	-0.7098	1.37949	0.55577	-0.1622	0.58159	0.000459178
				226.4	-0.72594	1.39807	0.68358	-0.3156	0.61735	-0.03821
				226.3	-0.73739	1.39015	0.61394	-0.31097	0.76105	-0.01596
				226.2	-0.71418	1.42795	0.62514	-0.2252	0.82844	-0.05188
				226.1	-0.74332	1.4395	0.56445	0.01971	0.77479	-0.00936
				226	-0.70128	1.40758	0.41258	0.05154	0.8274	0.01299
				225.9	-0.70066	1.42761	0.46733	-0.02957	0.94309	0.08855
				225.8	-0.73116	1.37942	0.73631	-0.03727	0.88257	-0.07917
				225.7	-0.74488	1.34719	0.80595	-0.06506	0.84166	-0.08402
				225.6	-0.70551	1.34796	0.63809	0.03451	0.90017	-0.0698
				225.5	-0.7406	1.35415	0.70849	-0.10693	1.01574	-0.03187
				225.4	-0.6899	1.40683	0.68836	-0.14332	0.9983	-0.04095
				225.3	-0.70484	1.3798	0.76118	-0.32919	1.08336	0.03699
				225.2	-0.67458	1.32486	0.86588	-0.22093	1.18474	0.08208
				225.1	-0.71695	1.31702	0.91567	-0.18071	1.09685	0.06152
				225	-0.68829	1.28668	0.86486	-0.16579	1.08344	-0.0897
				224.9	-0.63247	1.23561	0.83105	-0.03351	1.18936	-0.0133
				224.8	-0.55917	1.23234	0.89058	-0.19006	1.22271	-0.04264
				224.7	-0.60393	1.18952	0.77391	-0.17573	1.14862	-0.10283
				224.6	-0.60597	1.21068	0.81442	0.01315	1.03409	-0.00605
				224.5	-0.55517	1.23062	0.80714	0.02368	1.00602	0.02761
				224.4	-0.50545	1.21948	0.61026	0.12037	0.95983	-0.06157
				224.3	-0.53649	1.18414	0.52141	0.11146	1.01818	-0.07968
				224.2	-0.50327	1.15426	0.52748	0.000315536	0.80185	-0.1488
				224.1	-0.46371	1.14823	0.41911	0.19968	0.74939	-0.13232
				224	-0.49843	1.11915	0.5256	0.05597	0.95817	-0.09229
				223.9	-0.47334	1.08008	0.65563	0.19728	0.96169	-0.13092
				223.8	-0.47152	1.0769	0.72161	0.04656	0.98333	-0.14737
				223.7	-0.49925	1.05739	0.60711	0.35183	0.99557	-0.1141
				223.6	-0.47551	1.07689	0.58291	0.095	0.8968	-0.02629
				223.5	-0.53039	1.08239	0.55338	-0.07786	0.82116	-0.03133
				223.4	-0.50289	1.04856	0.46698	-0.29024	0.82554	0.05684
				223.3	-0.46175	1.04656	0.43245	-0.46263	0.91115	0.08566
				223.2	-0.47502	0.97815	0.42654	-0.41708	0.97148	0.12845
				223.1	-0.45998	0.99143	0.42435	-0.48859	0.99016	0.09827
				223	-0.41524	0.95845	0.46294	-0.43046	1.05721	0.11647
				222.9	-0.41277	0.90228	0.53947	-0.48666	1.11077	0.15523
				222.8	-0.339	0.86998	0.6661	-0.59528	1.14926	0.15324
				222.7	-0.36024	0.8691	0.92435	-0.53163	1.04233	0.12911
				222.6	-0.3471	0.85847	1.05173	-0.21291	1.04455	0.14462
				222.5	-0.2981	0.88015	1.09937	-0.08979	1.104	0.09044
				222.4	-0.2961	0.83884	0.84651	-0.04133	1.12514	-0.06036
				222.3	-0.23888	0.85668	0.84571	-0.18882	1.06893	-0.11183
				222.2	-0.21334	0.87118	0.83719	-0.04985	1.00618	-0.0492
				222.1	-0.17683	0.84518	0.63913	0.02243	1.09153	-0.19441
				222	-0.14109	0.85556	0.75116	-0.03832	1.12381	-0.26626
				221.9	-0.06161	0.87448	0.47798	-0.03969	1.16538	-0.32301
				221.8	0.01154	0.86515	0.50694	-0.24106	1.32818	-0.38658
				221.7	0.08894	0.9349	0.39739	-0.17212	1.28252	-0.33137
				221.6	0.08726	0.86387	0.55566	-0.279	1.0675	-0.35173
				221.5	0.10478	0.81133	0.55686	-0.04156	1.10274	-0.34756
				221.4	0.09318	0.77403	0.38948	-0.04313	1.17865	-0.44478
				221.3	0.16276	0.76938	0.49659	-0.19334	1.13856	-0.43562
				221.2	0.1547	0.74626	0.3183	-0.10031	1.12535	-0.53631
				221.1	0.21219	0.72375	0.49157	-0.10826	1.11139	-0.4376
				221	0.22515	0.65103	0.49693	-0.09734	1.01282	-0.2299
				220.9	0.2537	0.64582	0.50758	-0.27853	0.87672	-0.30605
				220.8	0.25355	0.57653	0.4842	-0.12053	0.76851	-0.15545
				220.7	0.31758	0.58829	0.36617	-0.28932	0.80624	-0.11519
				220.6	0.34205	0.61929	0.61549	-0.34127	0.71137	-0.01864
				220.5	0.3934	0.60204	0.6382	-0.6737	0.63493	-0.22735
				220.4	0.45333	0.57309	0.65573	-0.59465	0.55558	-0.19918
				220.3	0.47863	0.54455	0.72746	-0.47411	0.57854	-0.16525
				220.2	0.48528	0.54103	0.68598	-0.65015	0.49005	-0.24527
				220.1	0.52448	0.52294	0.8261	-0.56114	0.35768	-0.21876
				220	0.56854	0.52289	0.87445	-0.5922	0.3937	-0.24953
				219.9	0.57358	0.51805	1.06262	-0.67939	0.57737	-0.14545
				219.8	0.58919	0.4548	0.94791	-0.70856	0.60066	-0.14237
				219.7	0.60034	0.40206	0.99032	-0.58583	0.47959	-0.11415
				219.6	0.67375	0.40867	1.07185	-0.49098	0.57245	-0.24689
				219.5	0.72161	0.39622	1.05963	-0.3817	0.5458	-0.21182
				219.4	0.7941	0.3774	0.98065	-0.30625	0.57283	-0.34069
				219.3	0.7668	0.31453	1.06191	-0.48589	0.67787	-0.30416
				219.2	0.84965	0.28959	1.15862	-0.50393	0.81468	-0.22459
				219.1	0.86309	0.295	1.06861	-0.50445	0.96329	-0.19393
				219	0.8836	0.23368	0.72467	-0.44196	0.89607	-0.21536
				218.9	0.96583	0.23787	0.75343	-0.61616	0.95054	-0.27479
				218.8	1.02695	0.27205	0.65162	-0.62023	1.03948	-0.25006
				218.7	1.08989	0.21687	0.59706	-0.51251	1.07187	-0.33504
				218.6	1.10707	0.19611	0.48695	-0.64026	1.10065	-0.18374
				218.5	1.08149	0.13748	0.64658	-0.48405	1.11538	-0.20849
				218.4	1.14513	0.11159	0.42946	-0.47306	1.23788	-0.41544
				218.3	1.21852	0.09343	0.37492	-0.66841	1.28314	-0.45333
				218.2	1.27703	0.05052	0.67234	-0.38381	1.24189	-0.37004
				218.1	1.25117	-0.01708	0.86433	-0.4448	1.20293	-0.35072
				218	1.26585	-0.03706	0.7505	-0.64231	1.22327	-0.28202
				217.9	1.26799	-0.12293	0.99499	-0.52756	1.20599	-0.38034
				217.8	1.29446	-0.18911	1.04955	-0.62812	1.09976	-0.43003
				217.7	1.35715	-0.24725	1.03482	-0.54108	1.15057	-0.49883
				217.6	1.34594	-0.3171	1.21022	-0.55259	1.17209	-0.32585
				217.5	1.35372	-0.39126	1.32109	-0.39909	1.09063	-0.33326
				217.4	1.47024	-0.41404	1.23944	-0.17832	1.04387	-0.58015
				217.3	1.50967	-0.49317	1.08619	-0.43953	1.19523	-0.6012
				217.2	1.59039	-0.54263	1.33139	-0.3962	1.33817	-0.45826
				217.1	1.6338	-0.58132	1.32453	-0.22762	1.18769	-0.55205
				217	1.74179	-0.6423	1.13364	-0.32675	1.02288	-0.55074
				216.9	1.77943	-0.72269	1.40823	-0.20764	1.09438	-0.67542
				216.8	1.88139	-0.7458	1.54142	-0.13793	1.11413	-0.9002
				216.7	1.79689	-0.88902	1.41348	-0.51081	0.84312	-0.88622
				216.6	1.84405	-0.90055	1.50826	-0.49854	0.6425	-0.79376
				216.5	1.89795	-0.92182	1.54989	-0.69039	0.60281	-0.86655
				216.4	1.95533	-1.00881	1.57711	-0.37346	0.76494	-0.89116
				216.3	1.98667	-1.03436	1.5396	-0.35297	0.69555	-0.84417
				216.2	1.92499	-1.04678	1.6733	-0.34527	0.61201	-0.87057
				216.1	1.88108	-1.10999	1.69401	-0.10539	0.64741	-0.91925
				216	1.94117	-1.16188	1.80657	-0.42713	0.70859	-0.69049
				215.9	1.97924	-1.23556	1.76441	-0.56566	0.6966	-0.83452
				215.8	2.02256	-1.27435	1.73942	-0.57152	0.78533	-0.93287
				215.7	2.03646	-1.37925	1.67054	-0.33401	0.76886	-0.93717
				215.6	2.10409	-1.3929	1.69379	-0.53822	0.77682	-1.08883
				215.5	2.11162	-1.44926	1.71807	-0.8021	0.73609	-1.08987
				215.4	2.10719	-1.53854	1.84563	-0.91713	0.70157	-1.26855
				215.3	2.16522	-1.55307	1.80207	-0.87504	1.02125	-1.00941
				215.2	2.17636	-1.61974	1.68939	-0.81039	1.0299	-0.99441
				215.1	2.30717	-1.6385	1.58995	-0.82884	0.86808	-0.81956
				215	2.42897	-1.66165	1.44949	-0.62227	1.02064	-0.67033
				214.9	2.42397	-1.75556	1.61119	-0.59428	1.14835	-0.51227
				214.8	2.39297	-1.86811	1.63818	-0.75282	1.21709	-0.39169
				214.7	2.42859	-1.90481	1.35595	-0.60213	1.04949	-0.51879
				214.6	2.49594	-1.95201	1.2783	-0.38479	0.9583	-0.37463
				214.5	2.49619	-1.98503	1.3194	-0.4668	1.12909	-0.72661
				214.4	2.59534	-1.98072	1.33654	-0.56973	1.2838	-0.44563
				214.3	2.67286	-2.03278	1.42297	-0.53715	1.29294	-0.4962
				214.2	2.64735	-2.06507	1.58763	-0.70638	1.37296	-0.42059
				214.1	2.76711	-2.10128	1.58323	-1.02978	1.39686	-0.29389
				214	2.77107	-2.22078	1.66884	-1.24095	1.32619	-0.44177
				213.9	2.84909	-2.28799	1.83946	-1.25789	1.25092	-0.39992
				213.8	2.92841	-2.37409	1.90542	-1.29201	1.36376	-0.42888
				213.7	2.9725	-2.48244	2.21732	-1.17188	1.28438	-0.2571
				213.6	2.99475	-2.51829	2.37736	-1.16271	1.24692	-0.52199
				213.5	3.05229	-2.56377	2.36258	-0.90351	1.23939	-0.52275
				213.4	3.13243	-2.65315	2.4274	-1.04513	1.40081	-0.72481
				213.3	3.17778	-2.71918	2.24943	-0.6659	1.29081	-0.79356
				213.2	3.21432	-2.8274	2.3483	-0.31698	1.30142	-0.85697
				213.1	3.29991	-2.88045	2.49002	-0.38602	1.37368	-0.97791
				213	3.39345	-2.92591	2.41636	-0.22621	1.35675	-0.9489
				212.9	3.45761	-3.00217	2.21966	-0.33451	1.35984	-1.27056
				212.8	3.39752	-3.11728	1.89851	-0.51378	1.34201	-1.25367
				212.7	3.45281	-3.22272	1.68657	-0.78737	1.50694	-1.41877
				212.6	3.47175	-3.25313	1.62373	-1.03997	1.53225	-1.32523
				212.5	3.50099	-3.28929	1.48521	-1.09346	1.51041	-1.22095
				212.4	3.57234	-3.31209	1.34565	-1.27194	1.62592	-1.45975
				212.3	3.54145	-3.42722	1.2055	-1.30952	1.57225	-1.3603
				212.2	3.56372	-3.49388	1.06881	-1.48058	1.58063	-1.21611
				212.1	3.54232	-3.57094	1.17278	-1.49842	1.64688	-1.43605
				212	3.63262	-3.65063	1.21342	-1.95121	1.59966	-1.44061
				211.9	3.70548	-3.70431	1.06415	-1.82124	1.72897	-1.25949
				211.8	3.76689	-3.78761	0.95115	-2.06155	1.56874	-1.34755
				211.7	3.82827	-3.804	1.08972	-2.59803	1.75243	-1.22922
				211.6	3.81919	-3.86035	1.22615	-2.66048	1.85876	-1.41045
				211.5	3.88429	-3.90856	1.30692	-2.61653	1.9364	-1.48181
				211.4	3.96032	-3.9899	1.17315	-2.84681	1.94964	-1.27129
				211.3	4.03992	-4.0312	1.03937	-3.04507	1.94632	-1.25057
				211.2	4.19548	-4.12854	1.07418	-2.53364	2.22431	-1.15626
				211.1	4.21907	-4.19099	1.23219	-2.45584	2.20502	-1.24543
				211	4.25928	-4.28698	1.30104	-2.48011	2.13699	-1.45472
				210.9	4.3039	-4.32748	1.57874	-2.1376	1.90208	-1.6661
				210.8	4.47074	-4.41123	1.48127	-1.95798	1.84493	-1.50658
				210.7	4.57976	-4.42988	1.56634	-1.69977	1.93601	-1.57449
				210.6	4.64758	-4.50572	1.8502	-1.19598	1.79384	-1.33715
				210.5	4.70675	-4.53083	1.94986	-1.30796	1.7779	-1.15616
				210.4	4.76593	-4.57242	2.094	-1.66264	1.79163	-1.21514
				210.3	4.83523	-4.62157	1.98762	-2.02428	1.68859	-1.26843
				210.2	4.84056	-4.72029	2.38652	-1.62928	1.73948	-1.52482
				210.1	4.92691	-4.75205	2.11088	-1.88688	1.47931	-1.46929
				210	4.95083	-4.81248	2.08431	-2.2524	1.45317	-1.39235
				209.9	4.98873	-4.89682	1.94285	-2.22432	1.56593	-1.26322
				209.8	5.12338	-5.009	1.88172	-2.47596	1.57241	-1.41885
				209.7	5.16805	-5.01656	2.11805	-2.06522	1.7032	-1.25784
				209.6	5.16865	-5.06459	1.87911	-1.39449	1.45065	-1.01326
				209.5	5.30884	-5.16352	1.78981	-1.56472	1.32013	-0.80934
				209.4	5.30731	-5.21327	1.43601	-1.53832	1.28064	-0.79891
				209.3	5.40481	-5.23618	1.29921	-1.46594	1.43816	-1.02565
				209.2	5.44254	-5.30582	1.70572	-1.06174	1.56955	-0.95744
				209.1	5.46256	-5.26161	1.70095	-1.31739	1.60457	-0.84722
				209	5.49099	-5.28656	1.62498	-1.3741	1.76153	-1.1583
				208.9	5.39058	-5.29256	1.46756	-1.2761	1.95335	-1.0606
				208.8	5.48938	-5.31756	1.61887	-1.54948	1.96001	-1.00599
				208.7	5.5749	-5.39692	2.14426	-1.33796	1.99025	-1.04496
				208.6	5.7285	-5.49455	2.18257	-1.12229	1.85677	-0.86384
				208.5	5.84898	-5.51239	2.2319	-1.13589	2.00216	-0.853
				208.4	5.8824	-5.57894	2.37452	-0.95547	2.1138	-0.72221
				208.3	5.97618	-5.6181	2.39749	-0.82497	2.13263	-0.87342
				208.2	5.98599	-5.68388	2.95318	-0.91124	2.09562	-0.89002
				208.1	6.04788	-5.73993	2.96592	-1.1255	1.92753	-0.73971
				208	6.11757	-5.76847	2.76318	-1.03695	1.8406	-0.99773
				207.9	6.12427	-5.80417	2.8286	-0.99866	1.82134	-1.04419
				207.8	6.12288	-5.88369	2.95418	-1.30073	1.74753	-0.9845
				207.7	6.23241	-5.9396	2.86858	-1.29759	1.81816	-0.69103
				207.6	6.2678	-5.93936	2.439	-1.43767	2.0544	-0.60372
				207.5	6.28698	-6.03139	2.75701	-1.60853	2.07772	-0.71369
				207.4	6.28779	-6.04888	2.4862	-1.7911	1.87127	-0.66111
				207.3	6.3983	-6.09193	2.51422	-1.747	1.89305	-0.60172
				207.2	6.36948	-6.14775	2.74976	-1.74388	1.86097	-0.45394
				207.1	6.45579	-6.1971	2.23453	-2.1387	1.93054	-0.5692
				207	6.41581	-6.30193	2.11542	-2.03364	2.04008	-0.73387
				206.9	6.43779	-6.40089	2.17225	-1.88998	2.01029	-0.77991
				206.8	6.42685	-6.46087	2.42287	-1.85108	1.88949	-0.76224
				206.7	6.47053	-6.413	2.03091	-1.86297	1.8256	-0.7548
				206.6	6.42124	-6.55137	1.86321	-1.49851	1.80305	-0.98407
				206.5	6.47046	-6.53838	1.85554	-1.73597	1.9271	-1.26776
				206.4	6.56228	-6.66112	1.72945	-2.05872	2.36003	-1.12038
				206.3	6.61171	-6.76023	1.82374	-1.98976	2.09194	-1.33746
				206.2	6.67833	-6.77501	1.97059	-2.40997	2.03287	-1.33187
				206.1	6.77694	-6.84875	2.19529	-2.40561	2.08769	-1.38784
				206	6.75525	-6.93584	2.26666	-2.24793	2.00828	-1.54007
				205.9	6.86785	-6.94511	2.5255	-2.16219	1.82631	-1.73234
				205.8	6.81785	-6.96808	2.32105	-2.15119	2.01827	-2.05093
				205.7	6.79607	-7.05023	2.06459	-2.29446	1.92704	-2.14315
				205.6	6.88376	-7.01231	2.09973	-2.37342	1.76075	-2.12079
				205.5	6.88946	-7.10705	2.02942	-2.58163	1.82061	-2.17865
				205.4	6.83224	-7.08955	1.99268	-2.3327	2.02574	-2.20039
				205.3	6.91284	-7.09268	1.90394	-2.85391	2.09892	-1.95966
				205.2	7.01057	-7.15582	2.02557	-3.31951	2.1241	-2.04274
				205.1	7.00738	-7.16188	1.70832	-3.56768	1.88566	-2.25779
				205	7.09486	-7.16859	1.67874	-3.44407	2.11178	-2.21834
				204.9	7.07493	-7.17332	1.37179	-3.57308	2.24781	-1.93256
				204.8	7.11031	-7.19832	1.40837	-3.07116	1.95564	-1.73143
				204.7	7.2193	-7.21097	1.33921	-2.46738	2.26284	-1.33164
				204.6	7.16379	-7.15257	1.0317	-2.18426	2.5834	-1.25336
				204.5	7.16062	-7.21157	0.8123	-2.22838	2.50073	-1.32862
				204.4	7.2647	-7.31242	0.57735	-1.66367	2.44908	-1.26548
				204.3	7.29677	-7.26981	0.66503	-1.46888	2.23428	-1.36077
				204.2	7.35149	-7.21079	1.15286	-2.2242	2.25171	-1.09599
				204.1	7.45588	-7.23339	1.71692	-1.80418	2.47665	-0.92623
				204	7.47179	-7.30472	1.68306	-1.9203	2.66143	-0.96871
				203.9	7.54582	-7.30847	2.03647	-2.01372	2.50836	-0.92
				203.8	7.51166	-7.35087	2.5033	-2.26679	2.42783	-0.87856
				203.7	7.59465	-7.47778	2.76417	-2.55011	2.46009	-0.96456
				203.6	7.66044	-7.59144	2.48805	-2.35363	2.40218	-0.79026
				203.5	7.60623	-7.6894	2.80031	-2.45103	2.58219	-0.76257
				203.4	7.65961	-7.77509	2.92351	-1.76056	2.23084	-0.54722
				203.3	7.60945	-7.83317	2.70443	-1.92626	2.1392	-0.46346
				203.2	7.48686	-7.88102	2.87006	-2.45079	2.03915	-0.77312
				203.1	7.60382	-7.86896	2.80214	-2.31324	1.93422	-0.79517
				203	7.70147	-7.86464	2.26258	-2.2693	2.02868	-1.15453
				202.9	7.56715	-7.94064	1.95185	-2.50977	1.81477	-1.31778
				202.8	7.52004	-8.0128	2.14305	-1.99655	1.99164	-1.30797
				202.7	7.43882	-7.99245	2.03028	-2.54288	2.09445	-1.06429
				202.6	7.50513	-8.09987	1.59447	-2.1062	2.23757	-1.09712
				202.5	7.49749	-8.03124	1.34563	-2.58218	2.31601	-1.12846
				202.4	7.54891	-8.087	1.52521	-1.66625	2.10666	-1.07283
				202.3	7.64065	-8.01062	1.43845	-1.50859	1.94958	-1.00377
				202.2	7.65519	-8.04417	1.86187	-1.25145	2.11844	-0.94368
				202.1	7.68197	-8.07973	2.24196	-1.22127	1.95102	-0.99117
				202	7.69242	-8.13428	2.37002	-2.19746	1.9824	-1.15159
				201.9	7.72899	-8.18696	2.25109	-1.15516	1.89092	-0.88536
				201.8	7.68845	-8.16137	2.52768	-1.89149	2.216	-0.98939
				201.7	7.67394	-8.17465	2.88833	-1.0256	2.21233	-1.28788
				201.6	7.68893	-8.09143	2.82482	-1.59424	2.16475	-1.41012
				201.5	7.66814	-8.08174	2.57702	-2.13585	2.03586	-1.43238
				201.4	7.67932	-8.12288	2.58742	-2.14699	1.99213	-1.33989
				201.3	7.66878	-8.16597	2.69113	-1.96345	1.84295	-0.9442
				201.2	7.72432	-8.23968	2.657	-1.59896	1.62634	-0.89927
				201.1	7.88173	-8.30078	2.82677	-1.57181	1.53845	-0.91113
				201	7.91808	-8.28407	2.46204	-1.06622	1.28587	-0.97896
				200.9	7.94918	-8.19867	2.27668	-1.64342	0.94685	-0.95822
				200.8	7.93586	-8.21033	1.95662	-1.08524	0.82841	-0.5995
				200.7	7.99863	-8.18662	2.3779	-0.56765	1.03771	-0.69792
				200.6	8.06283	-8.19056	2.27575	-0.18011	0.6875	-0.89065
				200.5	7.94197	-8.17418	2.09324	-0.11841	0.60146	-0.65598
				200.4	8.02093	-8.22716	2.11734	-0.02682	0.90707	-0.62137
				200.3	8.08481	-8.32798	2.13227	0.50059	0.49973	-1.03812
				200.2	8.13393	-8.26462	2.3066	0.59223	0.16971	-1.10607
				200.1	8.16249	-8.29632	2.43395	0.25505	0.24004	-0.65421
				200	8.09369	-8.32788	2.67959	-0.25476	-0.02022	-0.61204
				199.9	8.00778	-8.48695	2.75505	-0.16365	0.08247	-0.48558
				199.8	8.07449	-8.43262	2.70347	-0.57967	0.09677	-0.56094
				199.7	8.10128	-8.50928	2.4882	-0.18896	0.17496	-0.37872
				199.6	8.12802	-8.51899	2.30277	-0.74022	0.33619	-0.33885
				199.5	8.25937	-8.47647	2.41505	-1.06386	0.11356	-0.15345
				199.4	8.20664	-8.4612	2.54305	-1.50829	0.40577	-0.09387
				199.3	8.146	-8.45864	2.62628	-1.10342	0.72516	-0.17388
				199.2	8.2257	-8.40315	2.5786	-1.55398	0.71687	0.1349
				199.1	8.22715	-8.46017	2.02383	-1.80285	0.86704	0.05736
				199	8.26374	-8.43351	2.17741	-1.5056	1.01454	-0.15388
				198.9	8.25578	-8.41323	2.42778	-1.00085	0.91003	0.15773
				198.8	8.17461	-8.33952	2.13071	-1.03349	1.26978	-0.17482
				198.7	8.21198	-8.33753	1.92748	-1.47487	1.4745	0.48793
				198.6	8.18289	-8.31113	1.5334	-1.90808	1.4441	-0.25099
				198.5	8.1525	-8.27172	1.31753	-1.63523	1.96934	-0.26282
				198.4	8.09016	-8.26609	1.15503	-1.11521	1.73558	-0.35805
				198.3	8.15582	-8.24037	1.24586	-1.38024	1.60514	-0.63671
				198.2	8.15499	-8.19944	1.29049	-1.33506	1.64757	-0.89141
				198.1	8.15775	-8.24934	1.30478	-0.94026	1.49556	-0.73516
				198	8.2536	-8.2421	1.2485	-0.1552	1.38655	-1.04831
				197.9	8.28411	-8.24935	1.53581	0.26696	1.34546	-0.7835
				197.8	8.15997	-8.25301	1.69241	0.77093	1.1287	-0.94264
				197.7	8.22644	-8.31502	1.57654	1.0207	1.00034	-0.93987
				197.6	8.21698	-8.32267	1.8875	1.43439	1.24434	-1.41238
				197.5	8.29575	-8.31001	1.53293	1.61522	1.05388	-1.45793
				197.4	8.2066	-8.34411	1.02532	0.35117	1.04274	-1.819
				197.3	8.29252	-8.35056	0.99468	0.01718	0.93132	-1.56456
				197.2	8.3727	-8.41941	1.09349	-1.35707	0.72807	-1.56938
				197.1	8.33459	-8.42668	0.97749	-2.5804	1.05247	-1.23627
				197	8.42618	-8.46838	1.15671	-2.37493	0.58857	-1.2728
				196.9	8.36676	-8.59392	0.88269	-2.70591	1.05056	-1.12962
				196.8	8.3247	-8.67826	0.63327	-3.75548	0.79671	-0.88473
				196.7	8.39029	-8.70178	0.79211	-3.72603	0.91739	-0.7486
				196.6	8.49712	-8.64505	0.94032	-3.51576	1.12181	-0.86242
				196.5	8.42074	-8.56696	1.30086	-2.71661	1.22986	-0.25234
				196.4	8.36615	-8.4594	1.03305	-2.11248	1.67517	-0.52421
				196.3	8.36602	-8.32421	0.75474	-1.89155	1.65354	-0.79841
				196.2	8.36196	-8.22112	1.06295	-1.93078	1.66309	-0.79075
				196.1	8.54185	-8.13298	0.68535	-1.46058	1.88402	-0.15885
				196	8.4933	-8.15688	0.82951	-1.82924	2.0292	0.19735
				195.9	8.32099	-8.11339	1.00732	-1.17365	1.50789	-0.04997
				195.8	8.43616	-7.93597	0.94783	-2.25727	1.58383	-0.17346
				195.7	8.40035	-7.93719	0.69907	-1.55423	1.68036	0.22788
				195.6	8.43556	-7.86953	0.48217	-1.11928	1.54871	0.38999
				195.5	8.48063	-7.77826	0.20181	-1.05606	1.53381	-0.23928
				195.4	8.4442	-7.79907	0.19596	-0.74668	1.36491	-0.08153
				195.3	8.35483	-7.76253	1.10244	-0.78309	1.21382	-0.06943
				195.2	8.27635	-7.61594	0.98831	-1.62879	0.90602	-0.26782
				195.1	8.21008	-7.60425	0.72242	-0.5043	1.08537	-0.18599
				195	8.20664	-7.47845	1.19882	-1.02315	0.54652	-0.59111
				194.9	8.17854	-7.37301	1.54529	-1.37152	0.43903	-0.24821
				194.8	8.30658	-7.30866	1.23465	-1.59531	0.49797	0.07518
				194.7	8.3025	-7.24611	1.10489	-0.77325	0.20153	-0.29412
				194.6	8.27204	-7.24495	0.73645	-0.50818	0.18137	-0.35414
				194.5	8.25347	-7.21973	0.52541	-0.49062	1.04059	0.11356
				194.4	8.19445	-7.07436	0.94849	-0.7762	0.86552	0.14293
				194.3	8.16615	-7.00412	0.91252	-0.32473	0.72655	0.28606
				194.2	8.03583	-7.00088	0.76721	0.0557	1.04929	0.47053
				194.1	7.92925	-6.94702	1.60536	0.40378	1.0144	0.2916
				194	7.80566	-6.91342	1.3906	0.30064	1.46089	0.57466
				193.9	7.85199	-6.79653	1.15872	0.62713	1.12133	0.22816
				193.8	7.85894	-6.7522	1.53335	1.62063	1.15283	0.87526
				193.7	7.89032	-6.71275	1.3258	0.77317	1.56776	1.22065
				193.6	7.81365	-6.55758	0.94958	0.6635	1.28074	0.78541
				193.5	7.7543	-6.44678	1.09406	-0.4189	1.62369	0.62732
				193.4	7.62624	-6.39761	0.79035	-0.77818	1.19651	0.7989
				193.3	7.80193	-6.29362	0.98748	-0.75286	1.09817	0.97753
				193.2	7.71697	-6.12105	1.5045	-0.33212	0.48387	0.90556
				193.1	7.69658	-5.94756	1.03594	-0.69578	0.44262	1.38903
				193	7.56961	-5.91807	0.90523	-1.31833	0.75255	0.95977
				192.9	7.55742	-5.84813	1.45529	-0.08506	0.06755	1.1571
				192.8	7.52493	-5.75794	0.8498	-0.134	-0.01732	1.17984
				192.7	7.52232	-5.71225	-0.0587	0.39448	-0.35377	1.1212
				192.6	7.64753	-5.59782	0.34984	0.14255	-0.19567	1.1475
				192.5	7.44702	-5.54605	0.02864	0.72252	-0.08958	0.31824
				192.4	7.54637	-5.42143	0.69459	2.63726	-0.71395	0.15458
				192.3	7.45425	-5.33037	0.69404	2.71621	-0.37827	0.87902
				192.2	7.43462	-5.31209	0.64064	2.7759	-0.67225	0.6233
				192.1	7.33721	-5.17788	1.05046	2.40071	-0.38192	0.2909
				192	7.30368	-5.1362	0.53989	1.72459	-0.18364	-0.10504
				191.9	7.21148	-5.11429	0.16581	0.29565	-0.56043	-0.00629
				191.8	7.18968	-5.01997	0.30785	-0.19552	-0.51679	-0.04396
				191.7	7.07373	-4.90923	0.00799	-0.86771	-0.65334	-0.41618
				191.6	7.0914	-4.81879	-0.46858	-1.29917	-0.33195	-0.58243
				191.5	6.95611	-4.76912	-0.000490416	-1.09324	0.11523	-0.57816
				191.4	6.75147	-4.72112	0.78836	-1.08896	0.07143	-0.60321
				191.3	6.66308	-4.60784	0.39177	-0.88449	0.31873	-0.57584
				191.2	6.51006	-4.41948	0.55493	-0.56124	0.34468	-1.03081
				191.1	6.25493	-4.3715	0.26608	0.14483	0.19891	-1.13563
				191	6.14955	-4.33647	0.19569	0.85287	0.73526	-1.45718
				190.9	6.19172	-4.13683	0.56062	1.88807	1.26447	-1.55609
				190.8	6.02061	-4.03292	0.39154	1.81309	1.59027	-1.51512
				190.7	6.07781	-3.8568	-0.11389	0.44716	1.77991	-1.74182
				190.6	5.8733	-3.77283	0.29424	0.1716	2.08833	-1.86709
				190.5	5.79861	-3.51242	0.49678	1.40422	2.66904	-1.95888
				190.4	5.79266	-3.44328	0.47058	2.13566	2.8199	-1.94353
				190.3	5.57641	-3.27499	0.75392	1.24211	2.78923	-1.80708
				190.2	5.63261	-3.13244	0.4016	-0.35182	2.47541	-2.1088
				190.1	5.57625	-3.0413	0.47569	0.14397	2.37004	-2.01833
				190	5.49609	-3.08718	0.63379	1.72258	2.37847	-1.94206

## Sheet: Supplementary Figure 5
Supplementary Figure 5b
Wavelength (nm)	CD (mdeg)
	C3.5
260	0.25042
259.9	0.25038
259.8	0.28778
259.7	0.27799
259.6	0.25619
259.5	0.24666
259.4	0.22124
259.3	0.22748
259.2	0.24946
259.1	0.25265
259	0.21425
258.9	0.20068
258.8	0.17924
258.7	0.15998
258.6	0.16445
258.5	0.1709
258.4	0.15056
258.3	0.18226
258.2	0.19928
258.1	0.16109
258	0.15028
257.9	0.14488
257.8	0.12543
257.7	0.09337
257.6	0.11616
257.5	0.10996
257.4	0.09559
257.3	0.09802
257.2	0.11326
257.1	0.09509
257	0.10078
256.9	0.13141
256.8	0.12472
256.7	0.12043
256.6	0.10811
256.5	0.15139
256.4	0.15586
256.3	0.19597
256.2	0.19584
256.1	0.18734
256	0.22352
255.9	0.23014
255.8	0.25613
255.7	0.27482
255.6	0.27043
255.5	0.28551
255.4	0.28349
255.3	0.27423
255.2	0.28831
255.1	0.31119
255	0.29536
254.9	0.28326
254.8	0.24695
254.7	0.27099
254.6	0.22362
254.5	0.21377
254.4	0.16387
254.3	0.13528
254.2	0.16086
254.1	0.17676
254	0.18269
253.9	0.19107
253.8	0.22602
253.7	0.23874
253.6	0.24236
253.5	0.24627
253.4	0.27731
253.3	0.2421
253.2	0.2292
253.1	0.2135
253	0.20856
252.9	0.22682
252.8	0.18483
252.7	0.19097
252.6	0.19059
252.5	0.21358
252.4	0.20691
252.3	0.23404
252.2	0.26378
252.1	0.2425
252	0.25215
251.9	0.24963
251.8	0.25521
251.7	0.23111
251.6	0.22704
251.5	0.22063
251.4	0.21175
251.3	0.23682
251.2	0.24931
251.1	0.27827
251	0.294
250.9	0.31038
250.8	0.3114
250.7	0.311
250.6	0.31095
250.5	0.32032
250.4	0.344
250.3	0.3209
250.2	0.322
250.1	0.32522
250	0.31337
249.9	0.30225
249.8	0.30737
249.7	0.32022
249.6	0.31105
249.5	0.3004
249.4	0.32588
249.3	0.33694
249.2	0.30598
249.1	0.3203
249	0.34751
248.9	0.32981
248.8	0.32812
248.7	0.33174
248.6	0.31097
248.5	0.32115
248.4	0.33707
248.3	0.34998
248.2	0.36614
248.1	0.35585
248	0.33249
247.9	0.30875
247.8	0.29694
247.7	0.28715
247.6	0.24606
247.5	0.23843
247.4	0.23009
247.3	0.2389
247.2	0.23718
247.1	0.23675
247	0.24259
246.9	0.2632
246.8	0.25985
246.7	0.23382
246.6	0.25358
246.5	0.28509
246.4	0.28943
246.3	0.27663
246.2	0.30302
246.1	0.32438
246	0.3731
245.9	0.36018
245.8	0.36131
245.7	0.34142
245.6	0.33259
245.5	0.27757
245.4	0.27636
245.3	0.27536
245.2	0.25946
245.1	0.23636
245	0.23042
244.9	0.25965
244.8	0.24696
244.7	0.22577
244.6	0.21607
244.5	0.22637
244.4	0.23325
244.3	0.20256
244.2	0.17185
244.1	0.15915
244	0.14264
243.9	0.15446
243.8	0.15636
243.7	0.1725
243.6	0.19811
243.5	0.19753
243.4	0.22868
243.3	0.23113
243.2	0.2161
243.1	0.22894
243	0.194
242.9	0.1689
242.8	0.13694
242.7	0.11036
242.6	0.07347
242.5	0.099
242.4	0.05114
242.3	0.0649
242.2	0.10881
242.1	0.10569
242	0.13232
241.9	0.12616
241.8	0.12205
241.7	0.12905
241.6	0.1385
241.5	0.14504
241.4	0.18412
241.3	0.21673
241.2	0.19358
241.1	0.18264
241	0.20635
240.9	0.19764
240.8	0.18246
240.7	0.15122
240.6	0.21477
240.5	0.21899
240.4	0.24896
240.3	0.20928
240.2	0.22523
240.1	0.21635
240	0.18509
239.9	0.17222
239.8	0.10362
239.7	0.12631
239.6	0.14938
239.5	0.13617
239.4	0.13485
239.3	0.14918
239.2	0.1577
239.1	0.13323
239	0.12157
238.9	0.14557
238.8	0.15144
238.7	0.15736
238.6	0.14218
238.5	0.09608
238.4	0.08881
238.3	0.08883
238.2	0.09917
238.1	0.07256
238	0.08639
237.9	0.08887
237.8	0.08872
237.7	0.08482
237.6	0.07585
237.5	0.08015
237.4	0.10565
237.3	0.11301
237.2	0.10948
237.1	0.07379
237	0.0872
236.9	0.12216
236.8	0.11422
236.7	0.11739
236.6	0.13965
236.5	0.14788
236.4	0.12596
236.3	0.14823
236.2	0.1314
236.1	0.15271
236	0.20323
235.9	0.19334
235.8	0.18757
235.7	0.17127
235.6	0.15914
235.5	0.10707
235.4	0.06522
235.3	0.06227
235.2	0.0604
235.1	0.08761
235	0.08758
234.9	0.07732
234.8	0.09821
234.7	0.08353
234.6	0.1033
234.5	0.16015
234.4	0.17404
234.3	0.15607
234.2	0.22135
234.1	0.18337
234	0.14614
233.9	0.15351
233.8	0.14454
233.7	0.13443
233.6	0.13696
233.5	0.1225
233.4	0.08769
233.3	0.07744
233.2	0.04542
233.1	0.04494
233	0.06099
232.9	0.05555
232.8	0.03886
232.7	0.01702
232.6	0.04109
232.5	0.01023
232.4	-0.02478
232.3	-0.03571
232.2	-0.048
232.1	-0.06185
232	-0.10242
231.9	-0.08084
231.8	-0.08703
231.7	-0.08595
231.6	-0.05853
231.5	-0.08158
231.4	-0.10109
231.3	-0.07651
231.2	-0.07467
231.1	-0.07913
231	-0.0768
230.9	-0.06922
230.8	-0.05934
230.7	-0.05576
230.6	-0.11217
230.5	-0.14442
230.4	-0.12298
230.3	-0.10131
230.2	-0.09651
230.1	-0.09672
230	-0.15438
229.9	-0.13758
229.8	-0.16285
229.7	-0.14394
229.6	-0.15732
229.5	-0.13085
229.4	-0.18022
229.3	-0.19001
229.2	-0.19633
229.1	-0.24694
229	-0.26043
228.9	-0.25156
228.8	-0.23347
228.7	-0.27713
228.6	-0.24375
228.5	-0.24107
228.4	-0.25008
228.3	-0.29325
228.2	-0.27037
228.1	-0.24728
228	-0.24817
227.9	-0.27306
227.8	-0.31046
227.7	-0.32785
227.6	-0.332
227.5	-0.34115
227.4	-0.32995
227.3	-0.32643
227.2	-0.29371
227.1	-0.27215
227	-0.27024
226.9	-0.27774
226.8	-0.26571
226.7	-0.28436
226.6	-0.27594
226.5	-0.24329
226.4	-0.25051
226.3	-0.27044
226.2	-0.28227
226.1	-0.24751
226	-0.27323
225.9	-0.23825
225.8	-0.23936
225.7	-0.24458
225.6	-0.22155
225.5	-0.20674
225.4	-0.25101
225.3	-0.25316
225.2	-0.22688
225.1	-0.24233
225	-0.22277
224.9	-0.24379
224.8	-0.20714
224.7	-0.22946
224.6	-0.2062
224.5	-0.20758
224.4	-0.21775
224.3	-0.18015
224.2	-0.15632
224.1	-0.15625
224	-0.10085
223.9	-0.09447
223.8	-0.09673
223.7	-0.07362
223.6	-0.08341
223.5	-0.07975
223.4	-0.09103
223.3	-0.12335
223.2	-0.11469
223.1	-0.11426
223	-0.12821
222.9	-0.129
222.8	-0.15515
222.7	-0.13288
222.6	-0.15314
222.5	-0.19323
222.4	-0.19439
222.3	-0.22727
222.2	-0.14346
222.1	-0.13072
222	-0.13642
221.9	-0.12884
221.8	-0.11678
221.7	-0.09941
221.6	-0.06366
221.5	-0.06176
221.4	-0.07441
221.3	-0.09938
221.2	-0.09758
221.1	-0.12124
221	-0.09224
220.9	-0.08604
220.8	-0.05687
220.7	-0.03323
220.6	-0.05224
220.5	-0.09037
220.4	-0.11874
220.3	-0.10288
220.2	-0.11722
220.1	-0.20004
220	-0.21095
219.9	-0.19668
219.8	-0.18925
219.7	-0.20189
219.6	-0.23699
219.5	-0.24496
219.4	-0.21996
219.3	-0.22474
219.2	-0.1973
219.1	-0.17882
219	-0.19394
218.9	-0.14288
218.8	-0.14345
218.7	-0.13881
218.6	-0.16879
218.5	-0.17061
218.4	-0.18409
218.3	-0.189
218.2	-0.21461
218.1	-0.17008
218	-0.19607
217.9	-0.19315
217.8	-0.20097
217.7	-0.13322
217.6	-0.15057
217.5	-0.1667
217.4	-0.15141
217.3	-0.17309
217.2	-0.21529
217.1	-0.19843
217	-0.1688
216.9	-0.19053
216.8	-0.1621
216.7	-0.07429
216.6	-0.04496
216.5	-0.02922
216.4	0.0066
216.3	-0.01352
216.2	0.03397
216.1	0.00458
216	0.02766
215.9	0.00494
215.8	-0.00585
215.7	-0.00937
215.6	-0.06754
215.5	-0.06835
215.4	-0.05936
215.3	-0.11987
215.2	-0.09469
215.1	-0.12338
215	-0.1506
214.9	-0.12562
214.8	-0.08682
214.7	-0.09747
214.6	-0.07797
214.5	-0.06073
214.4	-0.05274
214.3	-0.04603
214.2	-0.02841
214.1	-0.0263
214	-0.02017
213.9	-0.01671
213.8	-0.00301
213.7	0.00953
213.6	0.00766
213.5	-0.0179
213.4	-0.0303
213.3	0.00325
213.2	0.03022
213.1	0.01907
213	-0.01345
212.9	0.00486
212.8	0.01359
212.7	0.0557
212.6	0.05302
212.5	0.07081
212.4	0.0569
212.3	0.07749
212.2	0.10104
212.1	0.12911
212	0.14492
211.9	0.14362
211.8	0.19706
211.7	0.25563
211.6	0.29667
211.5	0.32734
211.4	0.33
211.3	0.31582
211.2	0.39863
211.1	0.35554
211	0.34147
210.9	0.307
210.8	0.32396
210.7	0.33056
210.6	0.3023
210.5	0.34672
210.4	0.31938
210.3	0.33524
210.2	0.30109
210.1	0.26283
210	0.25273
209.9	0.21493
209.8	0.17775
209.7	0.13031
209.6	0.1766
209.5	0.1269
209.4	0.13518
209.3	0.08514
209.2	0.13036
209.1	0.14583
209	0.13485
208.9	0.11227
208.8	0.0871
208.7	0.06873
208.6	0.03618
208.5	-0.01357
208.4	-0.03271
208.3	-0.07011
208.2	-0.06133
208.1	-0.09761
208	-0.1074
207.9	-0.09623
207.8	-0.15208
207.7	-0.07843
207.6	-0.05847
207.5	-0.0747
207.4	-0.0928
207.3	-0.10971
207.2	-0.07468
207.1	-0.09076
207	-0.07476
206.9	-0.07591
206.8	-0.10207
206.7	-0.13059
206.6	-0.10796
206.5	-0.10779
206.4	-0.15331
206.3	-0.14496
206.2	-0.16405
206.1	-0.14395
206	-0.17182
205.9	-0.18553
205.8	-0.20768
205.7	-0.2258
205.6	-0.21108
205.5	-0.21173
205.4	-0.18402
205.3	-0.1489
205.2	-0.15847
205.1	-0.15199
205	-0.17377
204.9	-0.14869
204.8	-0.1299
204.7	-0.12222
204.6	-0.13797
204.5	-0.15189
204.4	-0.1904
204.3	-0.19825
204.2	-0.25608
204.1	-0.26582
204	-0.24574
203.9	-0.23502
203.8	-0.19513
203.7	-0.25288
203.6	-0.31463
203.5	-0.28868
203.4	-0.32779
203.3	-0.31989
203.2	-0.40262
203.1	-0.33879
203	-0.33974
202.9	-0.29993
202.8	-0.29722
202.7	-0.28614
202.6	-0.30084
202.5	-0.28732
202.4	-0.22298
202.3	-0.25147
202.2	-0.19691
202.1	-0.17694
202	-0.10207
201.9	-0.08015
201.8	-0.0674
201.7	-0.11209
201.6	-0.11823
201.5	-0.15189
201.4	-0.12721
201.3	-0.1625
201.2	-0.13041
201.1	-0.16274
201	-0.12413
200.9	-0.1846
200.8	-0.17828
200.7	-0.16296
200.6	-0.14901
200.5	-0.15935
200.4	-0.15466
200.3	-0.17146
200.2	-0.19944
200.1	-0.14498
200	-0.15252
199.9	-0.18171
199.8	-0.14547
199.7	-0.07623
199.6	-0.09468
199.5	-0.14796
199.4	-0.12189
199.3	-0.07355
199.2	-0.02721
199.1	0.02946
199	0.03155
198.9	-0.02217
198.8	0.01603
198.7	0.01896
198.6	0.02967
198.5	0.03001
198.4	0.11664
198.3	0.13791
198.2	0.14309
198.1	0.18043
198	0.13447
197.9	0.13201
197.8	0.07861
197.7	0.09187
197.6	0.11456
197.5	0.08567
197.4	0.13862
197.3	0.13678
197.2	0.15436
197.1	0.19438
197	0.21489
196.9	0.26364
196.8	0.2653
196.7	0.26828
196.6	0.22
196.5	0.21676
196.4	0.22877
196.3	0.24204
196.2	0.28358
196.1	0.27823
196	0.2053
195.9	0.19615
195.8	0.17399
195.7	0.10858
195.6	0.08986
195.5	0.04546
195.4	-0.00625
195.3	0.05107
195.2	0.08157
195.1	0.06906
195	-0.00458
194.9	0.00571
194.8	0.00368
194.7	0.05465
194.6	0.08887
194.5	0.07479
194.4	0.07883
194.3	0.09368
194.2	0.08033
194.1	0.0768
194	0.06038
193.9	0.08947
193.8	0.08528
193.7	0.10647
193.6	0.13746
193.5	0.14063
193.4	0.13789
193.3	0.16572
193.2	0.15019
193.1	0.1574
193	0.18026
192.9	0.1881
192.8	0.21365
192.7	0.20089
192.6	0.17299
192.5	0.13571
192.4	0.15868
192.3	0.17981
192.2	0.17063
192.1	0.16523
192	0.15007
191.9	0.20252
191.8	0.13728
191.7	0.20816
191.6	0.21195
191.5	0.20469
191.4	0.24128
191.3	0.22476
191.2	0.17227
191.1	0.11273
191	0.13677
190.9	0.1314
190.8	0.0946
190.7	0.07369
190.6	-0.00998
190.5	0.02214
190.4	0.03819
190.3	0.04833
190.2	0.06969
190.1	0.08911
190	0.07388
189.9	0.06049
189.8	0.1106
189.7	0.15525
189.6	0.14591
189.5	0.21871
189.4	0.26441
189.3	0.29139
189.2	0.29018
189.1	0.26327
189	0.30239
188.9	0.26885
188.8	0.31249
188.7	0.28211
188.6	0.30501
188.5	0.32001
188.4	0.33552
188.3	0.38186
188.2	0.35659
188.1	0.34183
188	0.36487
187.9	0.41499
187.8	0.39411
187.7	0.41767
187.6	0.39783
187.5	0.37804
187.4	0.39853
187.3	0.47696
187.2	0.48564
187.1	0.53636
187	0.5495
186.9	0.57406
186.8	0.56389
186.7	0.54957
186.6	0.44388
186.5	0.31154
186.4	0.34344
186.3	0.31714
186.2	0.46671
186.1	0.54738
186	0.40047
185.9	0.43976
185.8	0.34986
185.7	0.33303
185.6	0.28598
185.5	0.38547
185.4	0.38571
185.3	0.25326
185.2	0.10348
185.1	0.10184
185	0.15601

[truncated: 11 more sheets: Supplementary Figure 6, Supplementary Figure 7, Supplementary Figure 8, Supplementary Figure 9, Supplementary Figure 10, Supplementary Figure 11, Supplementary Figure 12, Supplementary Figure 14, Supplementary Figure 15, Supplementary Figure 16, Supplementary Figure 17]
